# Supplementary material for: Poly[ethyl­enediammonium [tris­[μ3-hydrogenphosphato(2−)]dicadmium] monohydrate]
Source: Acta Crystallogr Sect E Struct Rep Online. 2010 Oct 2;66(Pt 11):m1354–5. doi: 10.1107/S1600536810038729 (PMC3009259; doi:10.1107/S1600536810038729)
Supplement: Supplementary file 1 [file e-66-m1354-sup1.cif]

##############################################################################
###                                                                        ###
###        Electronic paper (Acta Crystallographica Section E)             ###
###                                                                        ###
##############################################################################
#                                                                            #
# This CIF contains the data in a paper accepted for publication in Acta     #
# Crystallographica Section E. It conforms to the requirements of Notes      #
# for Authors for Section E, and has been peer reviewed under the auspices   #
# of the IUCr Commission on Journals.                                        #
#                                                                            #
# Full details of the Crystallographic Information File format               #
# are given in the paper "The Crystallographic Information File (CIF):       #
# a New Standard Archive File for Crystallography" by S. R. Hall, F. H.      #
# Allen and I. D. Brown [Acta Cryst. (1991), A47, 655-685].                  #
#                                                                            #
# The current version of the core CIF dictionary is obtainable from          #
# ftp://ftp.iucr.org/pub/cif_core.dic. The current version number is 2.4.    #
#                                                                            #
# Software is freely available for graphical display of the structure(s) in  #
# this CIF.  For information consult the CIF home page http://www.iucr.org/  #
# cif/home.html                                                              #
#                                                                            #
# This file may be used for bona fide research purposes within the           #
# scientific community so long as proper attribution is given to the journal # 
# article from which it was obtained.                                        #
#                                                                            #
##############################################################################
                                             
data_I
_audit_creation_method     SHELXL-97
_chemical_name_systematic
;
Poly[ethylenediammonium [tris[\m~3~-hydrogenphosphato(2-)]dicadmium(II)]
monohydrate]
;
_chemical_name_common     ?
_chemical_formula_moiety     'C2 H10 N2 2+, Cd2 H3 O12 P3 2-, H2 O'
_chemical_formula_sum     'C2 H15 Cd2 N2 O13 P3'
_chemical_formula_iupac     '(C2 H10 N2) [Cd2 (H P O4)3], H2 O'
_chemical_formula_weight     592.87
_chemical_melting_point     ?
_symmetry_cell_setting     monoclinic
_symmetry_space_group_name_H-M     'P 21/n'
_symmetry_space_group_name_Hall     '-P 2yn'
loop_
    _symmetry_equiv_pos_as_xyz
    'x, y, z'
    '-x+1/2, y+1/2, -z+1/2'
    '-x, -y, -z'
    'x-1/2, -y-1/2, z-1/2'
_cell_length_a     6.82030(10)
_cell_length_b     9.5731(2)
_cell_length_c     21.9302(4)
_cell_angle_alpha     90.00
_cell_angle_beta     90.2740(10)
_cell_angle_gamma     90.00
_cell_volume     1431.84(4)
_cell_formula_units_Z     4
_cell_measurement_reflns_used     21519
_cell_measurement_theta_min     1.86
_cell_measurement_theta_max     31.02
_cell_measurement_temperature     296(2)
_exptl_crystal_description     Prism
_exptl_crystal_colour     colourless
_exptl_crystal_size_max     0.15
_exptl_crystal_size_mid     0.08
_exptl_crystal_size_min     0.05
_exptl_crystal_density_diffrn     2.750
_exptl_crystal_density_meas     ?
_exptl_crystal_density_method     'not measured'
_exptl_crystal_F_000     1144
_exptl_absorpt_coefficient_mu     3.376
_exptl_absorpt_correction_type     multi-scan
_exptl_absorpt_process_details     '(SADABS; Bruker, 2005)'
_exptl_absorpt_correction_T_min     0.730
_exptl_absorpt_correction_T_max     0.845
_exptl_special_details
;
;
_diffrn_ambient_temperature     296(2)
_diffrn_radiation_type     MoK\a
_diffrn_radiation_wavelength     0.71073
_diffrn_radiation_source     'fine-focus sealed tube'
_diffrn_radiation_monochromator     graphite
_diffrn_measurement_device_type     'Bruker X8 APEXII'
_diffrn_measurement_method     '\f and \w scans'
_diffrn_detector_area_resol_mean     ?
_diffrn_reflns_number     21519
_diffrn_reflns_av_R_equivalents     0.0285
_diffrn_reflns_av_sigmaI/netI     0.0223
_diffrn_reflns_theta_min     1.86
_diffrn_reflns_theta_max     31.02
_diffrn_reflns_theta_full     31.02
_diffrn_measured_fraction_theta_max     0.997
_diffrn_measured_fraction_theta_full     0.997
_diffrn_reflns_limit_h_min     -9
_diffrn_reflns_limit_h_max     9
_diffrn_reflns_limit_k_min     -13
_diffrn_reflns_limit_k_max     13
_diffrn_reflns_limit_l_min     -31
_diffrn_reflns_limit_l_max     31
_diffrn_standards_number     ?
_diffrn_standards_interval_count     ?
_diffrn_standards_interval_time     ?
_diffrn_standards_decay_%     ?
_refine_special_details
;
Refinement of <i>F</i>^2^ against ALL reflections. The weighted <i>R</i>-factor
<i>wR</i> and goodness of fit <i>S</i> are based on <i>F</i>^2^, conventional
<i>R</i>-factors <i>R</i> are based on <i>F</i>, with <i>F</i> set to zero for
negative <i>F</i>^2^. The threshold expression of <i>F</i>^2^ >
\s(<i>F</i>^2^) is used only for calculating <i>R</i>-factors(gt) <i>etc</i>.
and is not relevant to the choice of reflections for refinement.
<i>R</i>-factors based on <i>F</i>^2^ are statistically about twice as large
as those based on <i>F</i>, and <i>R</i>- factors based on ALL data will be
even larger.
;
_reflns_number_total     4546
_reflns_number_gt     4010
_reflns_threshold_expression     I>2sigma(I)
_refine_ls_structure_factor_coef     Fsqd
_refine_ls_matrix_type     full
_refine_ls_R_factor_all     0.0273
_refine_ls_R_factor_gt     0.0220
_refine_ls_wR_factor_gt     0.0505
_refine_ls_wR_factor_ref     0.0527
_refine_ls_goodness_of_fit_ref     1.090
_refine_ls_restrained_S_all     1.090
_refine_ls_number_reflns     4544
_refine_ls_number_parameters     205
_refine_ls_number_restraints     0
_refine_ls_hydrogen_treatment     constr
_refine_ls_weighting_scheme     calc
_refine_ls_weighting_details
         'calc w=1/[\s^2^(Fo^2^)+(0.0195P)^2^+1.2601P] where P=(Fo^2^+2Fc^2^)/3'
_atom_sites_solution_hydrogens     geom
_atom_sites_solution_primary     direct
_atom_sites_solution_secondary     difmap
_refine_ls_shift/su_max     0.002
_refine_ls_shift/su_mean     0.000
_refine_diff_density_max     0.809
_refine_diff_density_min     -0.739
_refine_ls_extinction_method     none
_refine_ls_extinction_coef     ?
loop_
    _atom_type_symbol
    _atom_type_description
    _atom_type_scat_dispersion_real
    _atom_type_scat_dispersion_imag
    _atom_type_scat_source
    'C' 'C' 0.0033 0.0016
                         'International Tables Vol C Tables 4.2.6.8 and 6.1.1.4'
    'H' 'H' 0.0000 0.0000
                         'International Tables Vol C Tables 4.2.6.8 and 6.1.1.4'
    'N' 'N' 0.0061 0.0033
                         'International Tables Vol C Tables 4.2.6.8 and 6.1.1.4'
    'O' 'O' 0.0106 0.0060
                         'International Tables Vol C Tables 4.2.6.8 and 6.1.1.4'
    'P' 'P' 0.1023 0.0942
                         'International Tables Vol C Tables 4.2.6.8 and 6.1.1.4'
    'Cd' 'Cd' -0.8075 1.2024
                         'International Tables Vol C Tables 4.2.6.8 and 6.1.1.4'
_computing_data_collection     'APEX2 (Bruker, 2005)'
_computing_cell_refinement     'SAINT (Bruker, 2005)'
_computing_data_reduction     'SAINT (Bruker, 2005)'
_computing_structure_solution     'SHELXS97 (Sheldrick, 2008)'
_computing_structure_refinement     'SHELXL97 (Sheldrick, 2008)'
_computing_molecular_graphics
           'ORTEP-3 for Windows (Farrugia,1997) and DIAMOND (Brandenburg, 2006)'
_computing_publication_material     'WinGX (Farrugia, 1999)'
loop_
    _atom_site_type_symbol
    _atom_site_label
    _atom_site_fract_x
    _atom_site_fract_y
    _atom_site_fract_z
    _atom_site_U_iso_or_equiv
    _atom_site_adp_type
    _atom_site_calc_flag
    _atom_site_refinement_flags
    _atom_site_occupancy
    _atom_site_disorder_assembly
    _atom_site_disorder_group
    Cd Cd1 0.265141(19) 0.322444(16) 0.995676(6) 0.01225(4) Uani d . 1 . .
    Cd Cd2 0.5000 0.0000 1.0000 0.01160(5) Uani d S 1 . .
    Cd Cd3 0.0000 0.0000 1.0000 0.01155(5) Uani d S 1 . .
    P P1 -0.23831(7) 0.31181(5) 1.01284(2) 0.01023(9) Uani d . 1 . .
    P P2 0.26500(7) 0.14162(5) 0.87635(2) 0.00985(9) Uani d . 1 . .
    P P3 0.22616(7) 0.16014(5) 1.11897(2) 0.01106(10) Uani d . 1 . .
    O O1 -0.2503(2) 0.45600(17) 0.98506(8) 0.0231(3) Uani d . 1 . .
    O O2 -0.4243(2) 0.23029(16) 0.99783(7) 0.0165(3) Uani d . 1 . .
    O O3 -0.0553(2) 0.23344(15) 0.99202(7) 0.0135(3) Uani d . 1 . .
    O O4 -0.2219(2) 0.3313(2) 1.08413(7) 0.0252(4) Uani d . 1 . .
    H H4 -0.1629 0.2647 1.0989 0.038 Uiso calc R 1 . .
    O O5 0.4393(2) 0.10843(17) 0.83666(7) 0.0189(3) Uani d . 1 . .
    O O6 0.2610(2) 0.29729(16) 0.89393(7) 0.0160(3) Uani d . 1 . .
    O O7 0.2583(2) 0.05068(17) 0.93438(6) 0.0148(3) Uani d . 1 . .
    O O8 0.0698(2) 0.11514(17) 0.84012(8) 0.0209(3) Uani d . 1 . .
    H H8 0.0409 0.0321 0.8421 0.031 Uiso calc R 1 . .
    O O9 0.2659(2) 0.30932(16) 1.09801(7) 0.0163(3) Uani d . 1 . .
    O O10 0.0213(2) 0.14966(16) 1.14671(7) 0.0181(3) Uani d . 1 . .
    O O11 0.2469(2) 0.05774(16) 1.06531(6) 0.0150(3) Uani d . 1 . .
    O O12 0.3816(3) 0.12463(19) 1.16923(7) 0.0243(4) Uani d . 1 . .
    H H12 0.4319 0.0488 1.1617 0.036 Uiso calc R 1 . .
    O O13 0.3841(3) 0.12448(19) 0.71465(7) 0.0280(4) Uani d . 1 . .
    H H13A 0.3975 0.1271 0.7536 0.042 Uiso d R 1 . .
    H H13B 0.4199 0.2058 0.7023 0.042 Uiso d R 1 . .
    N N1 -0.0232(3) -0.0197(2) 1.33813(9) 0.0195(4) Uani d . 1 . .
    H H1A 0.0428 -0.0751 1.3635 0.029 Uiso calc R 1 . .
    H H1B -0.1147 -0.0691 1.3187 0.029 Uiso calc R 1 . .
    H H1C -0.0800 0.0486 1.3592 0.029 Uiso calc R 1 . .
    N N2 0.4080(3) 0.0696(2) 1.35973(9) 0.0232(4) Uani d . 1 . .
    H H2A 0.5009 0.1303 1.3703 0.035 Uiso calc R 1 . .
    H H2B 0.4613 -0.0005 1.3389 0.035 Uiso calc R 1 . .
    H H2C 0.3509 0.0362 1.3931 0.035 Uiso calc R 1 . .
    C C4 0.1140(3) 0.0414(3) 1.29303(10) 0.0248(5) Uani d . 1 . .
    H H4A 0.0389 0.0907 1.2621 0.030 Uiso calc R 1 . .
    H H4B 0.1846 -0.0335 1.2731 0.030 Uiso calc R 1 . .
    C C3 0.2594(4) 0.1406(3) 1.32117(12) 0.0268(5) Uani d . 1 . .
    H H3A 0.3257 0.1912 1.2889 0.032 Uiso calc R 1 . .
    H H3B 0.1895 0.2082 1.3458 0.032 Uiso calc R 1 . .
loop_
    _atom_site_aniso_label
    _atom_site_aniso_U_11
    _atom_site_aniso_U_22
    _atom_site_aniso_U_33
    _atom_site_aniso_U_12
    _atom_site_aniso_U_13
    _atom_site_aniso_U_23
    Cd1 0.01344(7) 0.00955(7) 0.01375(7) 0.00046(5) -0.00049(5) -0.00069(5)
    Cd2 0.01005(8) 0.00937(10) 0.01536(9) 0.00148(6) -0.00147(7) -0.00025(7)
    Cd3 0.01014(8) 0.00897(10) 0.01556(9) -0.00122(6) -0.00001(7) -0.00143(7)
    P1 0.0102(2) 0.0071(2) 0.0134(2) 0.00079(16) -0.00040(17) -0.00148(18)
    P2 0.0124(2) 0.0084(2) 0.0088(2) 0.00099(16) 0.00007(17) 0.00108(17)
    P3 0.0135(2) 0.0097(2) 0.0100(2) 0.00022(17) -0.00054(17) -0.00105(18)
    O1 0.0288(8) 0.0076(7) 0.0331(9) 0.0025(6) 0.0040(7) 0.0018(7)
    O2 0.0100(6) 0.0113(7) 0.0283(8) -0.0011(5) -0.0020(6) -0.0018(6)
    O3 0.0110(6) 0.0097(7) 0.0198(7) 0.0006(5) 0.0021(5) -0.0019(6)
    O4 0.0267(8) 0.0332(10) 0.0155(7) 0.0130(7) -0.0031(6) -0.0069(7)
    O5 0.0225(7) 0.0184(8) 0.0160(7) 0.0057(6) 0.0046(6) 0.0026(6)
    O6 0.0202(7) 0.0117(7) 0.0161(7) 0.0005(5) 0.0008(6) -0.0004(6)
    O7 0.0123(6) 0.0202(8) 0.0119(6) 0.0006(5) -0.0012(5) 0.0058(6)
    O8 0.0220(7) 0.0166(8) 0.0240(8) -0.0046(6) -0.0097(6) 0.0046(7)
    O9 0.0208(7) 0.0116(7) 0.0166(7) -0.0020(6) -0.0014(6) 0.0011(6)
    O10 0.0176(7) 0.0168(8) 0.0200(7) -0.0017(6) 0.0059(6) -0.0025(6)
    O11 0.0131(6) 0.0188(8) 0.0131(6) 0.0007(5) -0.0004(5) -0.0068(6)
    O12 0.0313(8) 0.0234(9) 0.0181(7) 0.0118(7) -0.0120(7) -0.0050(7)
    O13 0.0393(10) 0.0281(10) 0.0167(8) -0.0095(8) -0.0031(7) 0.0015(7)
    N1 0.0172(8) 0.0191(10) 0.0222(9) 0.0000(7) -0.0002(7) 0.0029(8)
    N2 0.0211(9) 0.0230(11) 0.0254(10) -0.0078(7) -0.0016(8) 0.0009(8)
    C4 0.0244(10) 0.0327(14) 0.0172(10) -0.0061(10) -0.0016(8) 0.0055(10)
    C3 0.0261(11) 0.0228(12) 0.0314(12) -0.0052(9) -0.0038(10) 0.0072(10)
_geom_special_details
;
All e.s.d.'s (except the e.s.d. in the dihedral angle between two l.s. planes)
are estimated using the full covariance matrix. The cell e.s.d.'s are taken
into account individually in the estimation of e.s.d.'s in distances, angles
and torsion angles; correlations between e.s.d.'s in cell parameters are only
used when they are defined by crystal symmetry. An approximate (isotropic)
treatment of cell e.s.d.'s is used for estimating e.s.d.'s involving l.s.
planes.
;
loop_
    _geom_bond_atom_site_label_1
    _geom_bond_atom_site_label_2
    _geom_bond_site_symmetry_2
    _geom_bond_distance
    _geom_bond_publ_flag
    Cd1 O1 3_567 2.1651(17) ?
    Cd1 O6 . 2.2443(15) ?
    Cd1 O9 . 2.2477(15) ?
    Cd1 O2 1_655 2.2950(14) ?
    Cd1 O3 . 2.3464(14) ?
    Cd1 Cd2 . 3.47873(16) ?
    Cd2 O7 3_657 2.2362(14) ?
    Cd2 O7 . 2.2362(14) ?
    Cd2 O2 3_557 2.2648(15) ?
    Cd2 O2 1_655 2.2648(15) ?
    Cd2 O11 3_657 2.3150(13) ?
    Cd2 O11 . 2.3150(13) ?
    Cd2 Cd3 . 3.41020(15) ?
    Cd2 Cd1 3_657 3.47868(16) ?
    Cd3 O3 3_557 2.2729(15) ?
    Cd3 O3 . 2.2729(15) ?
    Cd3 O11 3_557 2.2738(14) ?
    Cd3 O11 . 2.2739(14) ?
    Cd3 O7 . 2.3312(13) ?
    Cd3 O7 3_557 2.3312(13) ?
    P1 O1 . 1.5109(18) ?
    P1 O2 . 1.5238(15) ?
    P1 O3 . 1.5282(14) ?
    P1 O4 . 1.5779(16) ?
    P2 O5 . 1.5104(15) ?
    P2 O6 . 1.5395(16) ?
    P2 O7 . 1.5427(15) ?
    P2 O8 . 1.5676(16) ?
    P3 O9 . 1.5250(16) ?
    P3 O10 . 1.5301(15) ?
    P3 O11 . 1.5386(15) ?
    P3 O12 . 1.5631(16) ?
    O1 Cd1 3_567 2.1652(17) ?
    O2 Cd2 1_455 2.2648(15) ?
    O2 Cd1 1_455 2.2950(14) ?
    O4 H4 . 0.8200 ?
    O8 H8 . 0.8200 ?
    O12 H12 . 0.8200 ?
    O13 H13A . 0.8599 ?
    O13 H13B . 0.8598 ?
    N1 C4 . 1.485(3) ?
    N1 H1A . 0.8900 ?
    N1 H1B . 0.8900 ?
    N1 H1C . 0.8900 ?
    N2 C3 . 1.482(3) ?
    N2 H2A . 0.8900 ?
    N2 H2B . 0.8900 ?
    N2 H2C . 0.8900 ?
    C4 C3 . 1.503(3) ?
    C4 H4A . 0.9700 ?
    C4 H4B . 0.9700 ?
    C3 H3A . 0.9700 ?
    C3 H3B . 0.9700 ?
loop_
    _geom_angle_atom_site_label_1
    _geom_angle_atom_site_label_2
    _geom_angle_atom_site_label_3
    _geom_angle_site_symmetry_1
    _geom_angle_site_symmetry_3
    _geom_angle
    _geom_angle_publ_flag
    O1 Cd1 O6 3_567 . 107.38(6) ?
    O1 Cd1 O9 3_567 . 81.94(6) ?
    O6 Cd1 O9 . . 170.62(6) ?
    O1 Cd1 O2 3_567 1_655 114.61(6) ?
    O6 Cd1 O2 . 1_655 89.22(6) ?
    O9 Cd1 O2 . 1_655 87.72(6) ?
    O1 Cd1 O3 3_567 . 108.55(6) ?
    O6 Cd1 O3 . . 85.39(5) ?
    O9 Cd1 O3 . . 90.67(5) ?
    O2 Cd1 O3 1_655 . 136.09(5) ?
    O1 Cd1 Cd2 3_567 . 152.36(5) ?
    O6 Cd1 Cd2 . . 86.30(4) ?
    O9 Cd1 Cd2 . . 85.66(4) ?
    O2 Cd1 Cd2 1_655 . 39.96(4) ?
    O3 Cd1 Cd2 . . 96.16(4) ?
    O7 Cd2 O7 3_657 . 180.0 ?
    O7 Cd2 O2 3_657 3_557 86.72(6) ?
    O7 Cd2 O2 . 3_557 93.28(6) ?
    O7 Cd2 O2 3_657 1_655 93.28(6) ?
    O7 Cd2 O2 . 1_655 86.72(6) ?
    O2 Cd2 O2 3_557 1_655 180.00(7) ?
    O7 Cd2 O11 3_657 3_657 78.28(5) ?
    O7 Cd2 O11 . 3_657 101.72(5) ?
    O2 Cd2 O11 3_557 3_657 87.22(5) ?
    O2 Cd2 O11 1_655 3_657 92.79(5) ?
    O7 Cd2 O11 3_657 . 101.72(5) ?
    O7 Cd2 O11 . . 78.28(5) ?
    O2 Cd2 O11 3_557 . 92.78(5) ?
    O2 Cd2 O11 1_655 . 87.21(5) ?
    O11 Cd2 O11 3_657 . 180.00(7) ?
    O7 Cd2 Cd3 3_657 1_655 42.78(3) ?
    O7 Cd2 Cd3 . 1_655 137.23(3) ?
    O2 Cd2 Cd3 3_557 1_655 103.19(4) ?
    O2 Cd2 Cd3 1_655 1_655 76.81(4) ?
    O11 Cd2 Cd3 3_657 1_655 41.54(4) ?
    O11 Cd2 Cd3 . 1_655 138.46(4) ?
    O7 Cd2 Cd3 3_657 . 137.22(3) ?
    O7 Cd2 Cd3 . . 42.77(3) ?
    O2 Cd2 Cd3 3_557 . 76.81(4) ?
    O2 Cd2 Cd3 1_655 . 103.19(4) ?
    O11 Cd2 Cd3 3_657 . 138.46(4) ?
    O11 Cd2 Cd3 . . 41.54(4) ?
    Cd3 Cd2 Cd3 1_655 . 180.0 ?
    O7 Cd2 Cd1 3_657 3_657 56.77(4) ?
    O7 Cd2 Cd1 . 3_657 123.23(4) ?
    O2 Cd2 Cd1 3_557 3_657 40.60(4) ?
    O2 Cd2 Cd1 1_655 3_657 139.40(4) ?
    O11 Cd2 Cd1 3_657 3_657 57.35(4) ?
    O11 Cd2 Cd1 . 3_657 122.65(4) ?
    Cd3 Cd2 Cd1 . 3_657 117.408(2) ?
    O7 Cd2 Cd1 3_657 . 123.23(4) ?
    O7 Cd2 Cd1 . . 56.77(4) ?
    O2 Cd2 Cd1 3_557 . 139.40(4) ?
    O2 Cd2 Cd1 1_655 . 40.60(4) ?
    O11 Cd2 Cd1 3_657 . 122.65(4) ?
    O11 Cd2 Cd1 . . 57.35(4) ?
    Cd3 Cd2 Cd1 . . 62.592(2) ?
    Cd1 Cd2 Cd1 3_657 . 180.0 ?
    O3 Cd3 O3 3_557 . 179.9990(10)
                                 ?
    O3 Cd3 O11 3_557 3_557 86.08(5) ?
    O3 Cd3 O11 . 3_557 93.93(5) ?
    O3 Cd3 O11 3_557 . 93.92(5) ?
    O3 Cd3 O11 . . 86.08(5) ?
    O11 Cd3 O11 3_557 . 180.00(8) ?
    O3 Cd3 O7 3_557 . 97.28(5) ?
    O3 Cd3 O7 . . 82.72(5) ?
    O11 Cd3 O7 3_557 . 102.80(5) ?
    O11 Cd3 O7 . . 77.21(5) ?
    O3 Cd3 O7 3_557 3_557 82.73(5) ?
    O3 Cd3 O7 . 3_557 97.27(5) ?
    O11 Cd3 O7 3_557 3_557 77.20(5) ?
    O11 Cd3 O7 . 3_557 102.79(5) ?
    O7 Cd3 O7 . 3_557 180.00(4) ?
    O3 Cd3 Cd2 3_557 . 80.48(3) ?
    O3 Cd3 Cd2 . . 99.52(3) ?
    O11 Cd3 Cd2 3_557 . 137.54(3) ?
    O11 Cd3 Cd2 . . 42.47(3) ?
    O7 Cd3 Cd2 . . 40.65(3) ?
    O7 Cd3 Cd2 3_557 . 139.35(3) ?
    O3 Cd3 Cd2 3_557 1_455 99.52(3) ?
    O3 Cd3 Cd2 . 1_455 80.48(3) ?
    O11 Cd3 Cd2 3_557 1_455 42.46(3) ?
    O11 Cd3 Cd2 . 1_455 137.53(3) ?
    O7 Cd3 Cd2 . 1_455 139.35(3) ?
    O7 Cd3 Cd2 3_557 1_455 40.65(3) ?
    Cd2 Cd3 Cd2 . 1_455 180.0 ?
    O1 P1 O2 . . 109.71(9) ?
    O1 P1 O3 . . 111.77(9) ?
    O2 P1 O3 . . 111.37(9) ?
    O1 P1 O4 . . 107.17(10) ?
    O2 P1 O4 . . 109.25(10) ?
    O3 P1 O4 . . 107.44(9) ?
    O5 P2 O6 . . 111.28(9) ?
    O5 P2 O7 . . 112.53(9) ?
    O6 P2 O7 . . 109.82(9) ?
    O5 P2 O8 . . 110.02(10) ?
    O6 P2 O8 . . 105.51(9) ?
    O7 P2 O8 . . 107.37(8) ?
    O9 P3 O10 . . 110.20(9) ?
    O9 P3 O11 . . 110.43(9) ?
    O10 P3 O11 . . 110.49(9) ?
    O9 P3 O12 . . 107.17(10) ?
    O10 P3 O12 . . 108.84(9) ?
    O11 P3 O12 . . 109.64(9) ?
    P1 O1 Cd1 . 3_567 144.97(11) ?
    P1 O2 Cd2 . 1_455 133.13(9) ?
    P1 O2 Cd1 . 1_455 125.08(9) ?
    Cd2 O2 Cd1 1_455 1_455 99.44(5) ?
    P1 O3 Cd3 . . 126.52(8) ?
    P1 O3 Cd1 . . 125.00(8) ?
    Cd3 O3 Cd1 . . 101.56(5) ?
    P1 O4 H4 . . 109.5 ?
    P2 O6 Cd1 . . 110.65(8) ?
    P2 O7 Cd2 . . 128.95(8) ?
    P2 O7 Cd3 . . 130.69(8) ?
    Cd2 O7 Cd3 . . 96.58(5) ?
    P2 O8 H8 . . 109.5 ?
    P3 O9 Cd1 . . 110.71(8) ?
    P3 O11 Cd3 . . 124.47(8) ?
    P3 O11 Cd2 . . 134.18(8) ?
    Cd3 O11 Cd2 . . 95.99(5) ?
    P3 O12 H12 . . 109.5 ?
    H13A O13 H13B . . 105.0 ?
    C4 N1 H1A . . 109.5 ?
    C4 N1 H1B . . 109.5 ?
    H1A N1 H1B . . 109.5 ?
    C4 N1 H1C . . 109.5 ?
    H1A N1 H1C . . 109.5 ?
    H1B N1 H1C . . 109.5 ?
    C3 N2 H2A . . 109.5 ?
    C3 N2 H2B . . 109.5 ?
    H2A N2 H2B . . 109.5 ?
    C3 N2 H2C . . 109.5 ?
    H2A N2 H2C . . 109.5 ?
    H2B N2 H2C . . 109.5 ?
    N1 C4 C3 . . 113.1(2) ?
    N1 C4 H4A . . 109.0 ?
    C3 C4 H4A . . 109.0 ?
    N1 C4 H4B . . 109.0 ?
    C3 C4 H4B . . 109.0 ?
    H4A C4 H4B . . 107.8 ?
    N2 C3 C4 . . 113.1(2) ?
    N2 C3 H3A . . 109.0 ?
    C4 C3 H3A . . 109.0 ?
    N2 C3 H3B . . 109.0 ?
    C4 C3 H3B . . 109.0 ?
    H3A C3 H3B . . 107.8 ?
loop_
    _geom_hbond_atom_site_label_D
    _geom_hbond_atom_site_label_H
    _geom_hbond_atom_site_label_A
    _geom_hbond_site_symmetry_A
    _geom_hbond_distance_DH
    _geom_hbond_distance_HA
    _geom_hbond_distance_DA
    _geom_hbond_angle_DHA
    _geom_hbond_publ_flag
    N1 H1A O9 2_547 0.89 1.90 2.774(2) 165 yes
    N1 H1B O13 3_557 0.89 2.05 2.895(3) 159 yes
    N1 H1C O6 4_566 0.89 1.99 2.866(2) 170 yes
    N2 H2A O6 4_666 0.89 1.97 2.823(2) 160 yes
    N2 H2A O8 4_666 0.89 2.57 3.243(3) 133 yes
    N2 H2B O13 3_657 0.89 1.98 2.856(3) 168 yes
    N2 H2C O1 4_666 0.89 2.14 2.967(3) 155 yes
    O4 H4 O10 . 0.82 1.97 2.763(3) 163 yes
    O8 H8 O10 3_557 0.82 1.81 2.627(2) 175 yes
    O12 H12 O5 3_657 0.82 1.74 2.547(2) 166 yes
    O13 H13A O5 . 0.86 1.85 2.705(2) 173 yes
    O13 H13B O10 4_665 0.86 1.97 2.790(2) 159 yes
    C3 H3B O5 4_566 0.97 2.45 3.264(3) 141 yes
    C4 H4A O10 . 0.97 2.59 3.428(3) 144 yes
data_global
_journal_date_recd_electronic     2010-08-31
_journal_date_accepted     2010-09-28
_journal_name_full     'Acta Crystallographica, Section E'
_journal_year     2010
_journal_volume     66
_journal_issue     11
_journal_page_first     m1354
_journal_page_last     m1355
_journal_paper_category     QM
_journal_coeditor_code     FK2024
_publ_contact_author_name     'Mohamed  Saadi'
_publ_contact_author_address
;
Laboratoire de Chimie du Solide Appliqu\'ee,
Facult\'e des Sciences, Universit\'e Mohammed V-Agdal
Avenue Ibn Battouta, B.P. 1014, Rabat, Maroc
;
_publ_contact_author_email     'mohamedsaadi82@gmail.com'
_publ_contact_author_fax     '212 537 77 54 40'
_publ_contact_author_phone     '212 537 77 54 40'
_publ_section_title
;
Poly[ethylenediammonium [tris[\m~3~-hydrogenphosphato(2-)]dicadmium(II)]
monohydrate]
;
loop_
    _publ_author_name
    _publ_author_address
    'Assani, Abderrazzak'
;
Laboratoire de Chimie du Solide Appliqu\'ee,
Facult\'e des Sciences, Universit\'e Mohammed V-Agdal
Avenue Ibn Battouta, BP 1014, Rabat, Morocco
;
    'Saadi, Mohamed'
;
Laboratoire de Chimie du Solide Appliqu\'ee,
Facult\'e des Sciences, Universit\'e Mohammed V-Agdal
Avenue Ibn Battouta, BP 1014, Rabat, Morocco
;
    'El Ammari, Lahcen'
;
Laboratoire de Chimie du Solide Appliqu\'ee,
Facult\'e des Sciences, Universit\'e Mohammed V-Agdal
Avenue Ibn Battouta, BP 1014, Rabat, Morocco
;
