# Supplementary material for: Poly[ethyl­enediammonium [tris­[μ3-hydrogenphosphato(2−)]dicadmium] monohydrate]
Source: Acta Crystallogr Sect E Struct Rep Online. 2010 Oct 2;66(Pt 11):m1354–5. doi: 10.1107/S1600536810038729 (PMC3009259; doi:10.1107/S1600536810038729)
Supplement: Supplementary file 2 [file e-66-m1354-Isup2.hkl]

# 
# h,k,l, Fc-squared, Fo-squared, sigma(Fo-squared) and status flag 
# 
data_I
_shelx_title ' EL_ASSA287b in P2(1)/n' 
_shelx_refln_list_code          4 
_shelx_F_calc_maximum      465.09 
_exptl_crystal_F_000      1144.00 
_reflns_d_resolution_high  0.6897 
 
loop_ 
 _symmetry_equiv_pos_as_xyz 
 'x, y, z' 
 '-x+1/2, y+1/2, -z+1/2' 
 '-x, -y, -z' 
 'x-1/2, -y-1/2, z-1/2' 
 
_cell_length_a     6.8203 
_cell_length_b     9.5731 
_cell_length_c    21.9302 
_cell_angle_alpha  90.000 
_cell_angle_beta   90.274 
_cell_angle_gamma  90.000 
 
_shelx_F_squared_multiplier     1.000 
 
loop_ 
 _refln_index_h 
 _refln_index_k 
 _refln_index_l 
 _refln_F_squared_calc 
 _refln_F_squared_meas 
 _refln_F_squared_sigma 
 _refln_observed_status 
   2   0   0    24862.82    26196.94    387.09 o 
   4   0   0   149904.81   149527.02   2057.78 o 
   6   0   0    12627.73    12219.52    220.26 o 
   8   0   0    25865.89    26085.43    452.93 o 
   1   1   0      141.23       31.95      7.41 o 
   2   1   0     6044.33     6107.74     75.37 o 
   3   1   0      531.51      543.79     16.27 o 
   4   1   0     3694.86     3740.14     45.12 o 
   5   1   0     1418.98     1394.65     24.42 o 
   6   1   0     2682.13     2633.17     46.83 o 
   7   1   0       69.10       56.57     11.96 o 
   8   1   0     2707.98     2533.45     52.30 o 
   9   1   0      146.77      180.94     19.35 o 
   0   2   0      225.67      158.49     17.41 o 
   1   2   0    16132.64    16958.96    171.64 o 
   2   2   0    87324.37    83350.16    815.56 o 
   3   2   0     3395.74     3312.86     47.85 o 
   4   2   0      232.09      234.33     12.57 o 
   5   2   0      371.65      420.71     14.25 o 
   6   2   0    24957.51    24606.55    295.21 o 
   7   2   0       78.39       90.39     15.85 o 
   8   2   0     1455.69     1460.75     41.16 o 
   9   2   0        2.01       -3.44     13.98 o 
   1   3   0      184.34      171.81      9.30 o 
   2   3   0      686.87      721.66     13.97 o 
   3   3   0      139.57      133.43      6.93 o 
   4   3   0      207.87      236.23     14.01 o 
   5   3   0     2900.90     2822.53     39.62 o 
   6   3   0      554.08      540.38     20.76 o 
   7   3   0     1715.39     1610.67     37.99 o 
   8   3   0        0.88       89.73     16.93 o 
   9   3   0      766.77      736.91     33.38 o 
   0   4   0      437.12      385.57     23.14 o 
   1   4   0    22828.78    25056.41    322.52 o 
   2   4   0    41244.29    42127.80    484.15 o 
   3   4   0     3731.57     3842.95     45.23 o 
   4   4   0     4254.52     4197.02     74.61 o 
   5   4   0     5265.96     5047.41     69.24 o 
   6   4   0    14305.63    14329.37    168.27 o 
   7   4   0     2288.17     2100.57     49.88 o 
   8   4   0     1210.70     1327.53     41.88 o 
   9   4   0      370.93      364.72     26.60 o 
   1   5   0     1814.60     1980.96     39.22 o 
   2   5   0     1029.11     1228.06     54.65 o 
   3   5   0      815.95      821.63     24.35 o 
   4   5   0     1157.49     1161.18     32.27 o 
   5   5   0      901.27      930.66     27.71 o 
   6   5   0      229.29      342.00     29.22 o 
   7   5   0      715.88      728.96     31.11 o 
   8   5   0     1115.95     1115.05     40.17 o 
   9   5   0      913.03      969.77     39.73 o 
   0   6   0    81823.38    83117.38   1639.59 o 
   1   6   0     5279.75     5424.73     97.62 o 
   2   6   0     5498.94     5221.00     81.62 o 
   3   6   0        7.42       33.10      8.95 o 
   4   6   0    59159.35    58047.42    623.72 o 
   5   6   0     1842.85     1818.40     51.51 o 
   6   6   0       18.72        1.55     14.50 o 
   7   6   0      140.76      148.43     25.14 o 
   8   6   0    14964.19    14762.54    221.30 o 
   1   7   0      129.75      156.54     14.26 o 
   2   7   0       16.72       27.09     11.23 o 
   3   7   0      268.42      277.35     18.34 o 
   4   7   0     1770.53     1724.95     49.77 o 
   5   7   0       14.66       21.75     12.94 o 
   6   7   0     1626.24     1590.89     47.77 o 
   7   7   0        3.23       16.11     16.93 o 
   8   7   0     1978.67     2102.12     60.51 o 
   0   8   0        3.93        0.51     16.08 o 
   1   8   0     1211.58     1153.21     32.82 o 
   2   8   0    56020.11    54843.40    640.35 o 
   3   8   0      266.27      293.76     23.53 o 
   4   8   0      544.00      563.01     28.27 o 
   5   8   0      428.96      445.48     31.24 o 
   6   8   0    17108.56    16904.71    276.47 o 
   7   8   0        9.47       12.77     20.19 o 
   8   8   0        3.29       13.44     24.24 o 
   1   9   0      236.10      288.71     29.38 o 
   2   9   0      178.87      155.25     19.25 o 
   3   9   0      640.17      636.54     28.54 o 
   4   9   0      135.55      168.38     21.45 o 
   5   9   0      501.00      449.14     32.89 o 
   6   9   0      735.65      780.26     43.27 o 
   7   9   0      627.87      559.75     53.39 o 
   0  10   0     2791.02     2732.59     95.64 o 
   1  10   0     3765.96     3913.97    105.57 o 
   2  10   0     7188.21     7312.69    143.26 o 
   3  10   0     2589.61     2633.06     70.13 o 
   4  10   0     2772.96     2807.70     89.61 o 
   5  10   0     1127.94     1209.98     75.05 o 
   6  10   0     3519.66     3457.85    103.57 o 
   1  11   0       28.77        7.14     21.09 o 
   2  11   0        2.15       54.53     32.61 o 
   3  11   0      603.50      581.28     44.79 o 
   4  11   0       35.00       36.92     25.89 o 
   5  11   0      525.55      528.82     46.72 o 
   6  11   0        0.61      113.83     32.94 o 
   0  12   0     7956.75     8206.91    347.43 o 
   1  12   0     3849.55     4083.55    125.80 o 
   2  12   0      715.07      841.05     70.11 o 
   3  12   0     4817.24     4662.32    129.02 o 
   4  12   0     7621.67     7663.85    239.77 o 
   1  13   0        9.31       21.57     29.92 o 
   2  13   0        9.54       17.44     35.44 o 
   3  13   0       34.40       10.92     47.82 o 
  -9   0   1     1174.38     1177.39     60.70 o 
  -7   0   1      865.01      819.75     45.75 o 
  -5   0   1     2261.94     2315.15     49.11 o 
  -3   0   1     1072.65     1261.41     27.01 o 
  -1   0   1       22.45       -3.62      3.62 o 
   1   0   1        3.50       -4.10      4.10 o 
   3   0   1     2154.35     2102.18     57.67 o 
   5   0   1       22.20       26.01      8.86 o 
   7   0   1     1108.66     1196.77     45.98 o 
   9   0   1      800.08      834.28     44.23 o 
  -9   1   1      393.49      395.65     24.85 o 
  -8   1   1     1299.55     1272.69     42.45 o 
  -7   1   1     1539.16     1533.43     36.77 o 
  -6   1   1    14488.27    14248.87    179.84 o 
  -5   1   1     2986.02     2987.82     44.23 o 
  -4   1   1     4407.09     4389.62     52.62 o 
  -3   1   1    24898.38    25712.27    256.80 o 
  -2   1   1    54158.62    54655.75    555.71 o 
  -1   1   1    22872.48    23332.42    217.70 o 
   1   1   1    40187.20    42952.92    499.11 o 
   2   1   1    46247.83    45901.32    519.55 o 
   3   1   1    31588.95    32512.32    372.52 o 
   4   1   1    11446.71    11595.01    141.74 o 
   5   1   1    12251.57    12523.36    132.61 o 
   6   1   1     9264.62     9057.57    119.43 o 
   7   1   1     5197.60     5165.14     79.06 o 
   8   1   1     3482.23     3401.03     62.22 o 
   9   1   1     2714.90     2692.56     56.74 o 
  -9   2   1      241.38      256.19     23.23 o 
  -8   2   1     3085.77     3068.85     71.47 o 
  -7   2   1     1102.59     1090.41     31.16 o 
  -6   2   1     2051.20     2021.98     40.75 o 
  -5   2   1        4.61       17.92      6.75 o 
  -4   2   1     2489.87     2403.55     33.46 o 
  -3   2   1     1016.43     1101.15     18.24 o 
  -2   2   1     3233.15     3188.89     35.67 o 
  -1   2   1       50.98       26.53      5.95 o 
   0   2   1       39.23       15.23      4.80 o 
   1   2   1      740.16      695.89     13.75 o 
   2   2   1     1389.39     1570.36     39.36 o 
   3   2   1      805.33      828.65     16.73 o 
   4   2   1     1992.56     1902.37     33.19 o 
   5   2   1      148.35      161.77      8.67 o 
   6   2   1     4499.21     4372.06     66.85 o 
   7   2   1      102.09      101.02     13.79 o 
   8   2   1     1629.80     1567.35     39.00 o 
   9   2   1      315.04      315.67     23.54 o 
  -9   3   1       20.35       27.39     16.63 o 
  -8   3   1    15798.09    15716.61    226.38 o 
  -7   3   1       23.66       35.37     12.11 o 
  -6   3   1      513.98      503.07     20.56 o 
  -5   3   1      335.70      342.34     14.56 o 
  -4   3   1    57046.88    56983.10    562.83 o 
  -3   3   1     1325.53     1417.12     21.41 o 
  -2   3   1     7875.86     8302.66     79.89 o 
  -1   3   1      755.75      739.81     15.19 o 
   0   3   1    89135.60    93307.58   1164.25 o 
   1   3   1      426.09      586.85     15.41 o 
   2   3   1     2208.67     2617.59     33.17 o 
   3   3   1     1172.46     1291.45     24.73 o 
   4   3   1    49007.50    48215.15    514.46 o 
   5   3   1     1073.25     1035.52     19.92 o 
   6   3   1     1739.22     1733.83     35.70 o 
   7   3   1        4.92        6.61     11.74 o 
   8   3   1    11313.36    10903.87    163.96 o 
   9   3   1        5.88       19.03     18.12 o 
  -9   4   1        2.10       15.55     16.11 o 
  -8   4   1     3044.68     2976.24     66.61 o 
  -7   4   1      183.75      212.07     19.77 o 
  -6   4   1     3999.09     3842.89     58.92 o 
  -5   4   1      110.46      128.59     11.91 o 
  -4   4   1     6847.44     6777.77     82.89 o 
  -3   4   1       50.93       44.09      7.21 o 
  -2   4   1     1117.53     1102.27     27.59 o 
  -1   4   1        2.17       -5.00      5.00 o 
   0   4   1       98.35      107.83      9.22 o 
   1   4   1      703.93      739.60     18.56 o 
   2   4   1     2608.89     2818.96     40.15 o 
   3   4   1      670.05      625.13     14.58 o 
   4   4   1     1961.96     1956.25     34.55 o 
   5   4   1        1.73        2.80      6.81 o 
   6   4   1     5112.22     5000.69     84.22 o 
   7   4   1        0.62       -1.08     11.56 o 
   8   4   1     3526.36     3451.16     70.58 o 
   9   4   1       66.65       81.73     17.74 o 
  -9   5   1       27.16       17.61     17.24 o 
  -8   5   1        4.60        1.77     17.97 o 
  -7   5   1      209.68      198.25     20.52 o 
  -6   5   1    21549.81    20938.46    287.46 o 
  -5   5   1     2453.61     2348.47     46.32 o 
  -4   5   1      717.61      707.42     32.55 o 
  -3   5   1     1677.58     1606.69     31.58 o 
  -2   5   1    78750.40    78247.43    976.87 o 
  -1   5   1     8323.65     8665.33    123.35 o 
   0   5   1     1962.20     2269.91     45.68 o 
   1   5   1    20373.79    21353.61    235.00 o 
   2   5   1    72081.86    71489.54    892.25 o 
   3   5   1     1689.35     1616.27     26.70 o 
   4   5   1      104.40      132.86     12.66 o 
   5   5   1    10959.69    10660.12    140.16 o 
   6   5   1    24080.86    23412.34    315.46 o 
   7   5   1     1965.32     1875.98     47.64 o 
   8   5   1      172.96      178.46     20.17 o 
   9   5   1     1006.87     1006.10     51.01 o 
  -8   6   1      810.14      906.28     47.98 o 
  -7   6   1      566.10      539.00     30.14 o 
  -6   6   1     1540.02     1535.35     57.04 o 
  -5   6   1      147.64      165.06     16.19 o 
  -4   6   1      279.95      363.07     19.13 o 
  -3   6   1      252.64      260.69     16.65 o 
  -2   6   1      537.40      495.43     16.73 o 
  -1   6   1        3.04       11.94      7.80 o 
   0   6   1      753.72      797.22     38.34 o 
   1   6   1      101.29       97.17     13.41 o 
   2   6   1      159.11      176.84     11.32 o 
   3   6   1      158.49      137.52     12.20 o 
   4   6   1      959.44     1026.70     28.30 o 
   5   6   1      490.02      500.50     21.99 o 
   6   6   1        6.32       15.35     13.51 o 
   7   6   1      339.74      342.88     24.60 o 
   8   6   1     1009.14     1174.38     58.35 o 
  -8   7   1     3684.15     3729.66     84.94 o 
  -7   7   1     1034.87     1046.10     42.37 o 
  -6   7   1     4037.14     4141.06     84.40 o 
  -5   7   1     3091.94     2971.42     66.06 o 
  -4   7   1    10484.50    10022.27    139.41 o 
  -3   7   1     4450.11     4414.23     68.16 o 
  -2   7   1     4822.57     4726.26     75.28 o 
  -1   7   1     9006.84     9058.90    151.51 o 
   0   7   1    20669.94    21342.04    282.86 o 
   1   7   1     9391.52     9626.69    156.00 o 
   2   7   1     2349.21     2278.77     43.12 o 
   3   7   1     9233.15     9072.36    125.64 o 
   4   7   1    15958.91    15517.30    264.03 o 
   5   7   1     4332.17     4286.66    112.48 o 
   6   7   1     1510.49     1480.97     45.62 o 
   7   7   1     2262.54     2348.62     66.58 o 
   8   7   1     6869.95     7046.38    138.78 o 
  -8   8   1      102.13      101.72     26.68 o 
  -7   8   1      200.29      170.91     25.80 o 
  -6   8   1     1005.54     1137.97     46.93 o 
  -5   8   1       80.97       91.24     18.79 o 
  -4   8   1      357.62      373.47     25.93 o 
  -3   8   1      307.34      315.22     20.69 o 
  -2   8   1        4.82       41.96     14.60 o 
  -1   8   1      159.65      189.12     15.92 o 
   0   8   1      245.67      271.73     18.03 o 
   1   8   1      462.39      455.38     21.06 o 
   2   8   1      263.73      370.96     42.55 o 
   3   8   1        8.39       -8.65     10.92 o 
   4   8   1      423.80      431.15     29.07 o 
   5   8   1     1140.60     1169.36     47.25 o 
   6   8   1      442.26      481.07     42.05 o 
   7   8   1      467.14      513.86     36.21 o 
   8   8   1      275.88      282.60     36.59 o 
  -7   9   1       53.67       56.91     31.11 o 
  -6   9   1       16.72       34.34     26.59 o 
  -5   9   1      526.09      593.22     37.47 o 
  -4   9   1    14089.37    14045.61    208.36 o 
  -3   9   1      407.02      435.77     24.80 o 
  -2   9   1     1035.81     1010.51     37.25 o 
  -1   9   1      666.61      684.51     40.38 o 
   0   9   1    26748.89    27144.87    405.63 o 
   1   9   1      316.28      287.48     24.37 o 
   2   9   1     2220.25     2168.24     54.67 o 
   3   9   1        2.79       11.11     12.24 o 
   4   9   1     9280.68     9210.25    147.05 o 
   5   9   1      149.99      172.19     24.49 o 
   6   9   1      647.17      661.75     40.28 o 
   7   9   1        9.71       16.42     21.85 o 
  -6  10   1     2621.56     2667.97     80.25 o 
  -5  10   1      344.88      350.78     33.41 o 
  -4  10   1     1979.95     1965.52     57.35 o 
  -3  10   1      119.88       97.24     22.26 o 
  -2  10   1      548.32      603.09     37.15 o 
  -1  10   1      288.44      318.41     38.45 o 
   0  10   1      582.28      617.17     39.51 o 
   1  10   1        1.44        4.48     22.57 o 
   2  10   1      492.79      550.19     36.08 o 
   3  10   1       68.57       40.02     18.93 o 
   4  10   1      520.25      564.67     36.59 o 
   5  10   1        5.55       49.41     21.61 o 
   6  10   1     1164.07     1171.38     55.73 o 
  -6  11   1    13195.09    13426.38    298.81 o 
  -5  11   1      142.43       98.70     43.96 o 
  -4  11   1      331.33      354.80     40.33 o 
  -3  11   1     1677.08     1702.66     84.41 o 
  -2  11   1    21982.28    22572.18    470.84 o 
  -1  11   1      998.54     1057.65     75.74 o 
   0  11   1     2141.02     2390.43    115.30 o 
   1  11   1     1995.97     2067.68    120.05 o 
   2  11   1    24311.25    24256.71    393.49 o 
   3  11   1     2140.41     2231.38    109.49 o 
   4  11   1      610.96      515.78     88.88 o 
   5  11   1     1890.01     1924.46     77.77 o 
   6  11   1    14075.55    14166.32    250.98 o 
  -4  12   1      454.56      423.63     83.42 o 
  -3  12   1       16.52       -9.83     22.98 o 
  -2  12   1      436.69      419.46     45.88 o 
  -1  12   1      234.61      241.64     39.13 o 
   0  12   1      181.13      261.53     53.15 o 
   1  12   1      130.74      158.84     50.88 o 
   2  12   1       18.16      -11.75     21.07 o 
   3  12   1      142.18      198.44     35.22 o 
   4  12   1      681.41      651.80     92.04 o 
  -3  13   1      966.33      984.86    113.12 o 
  -2  13   1       49.88       48.45     55.36 o 
  -1  13   1     1300.09     1349.06    109.16 o 
   0  13   1    14741.30    15070.52    396.43 o 
   1  13   1     1136.87     1373.12     77.73 o 
   2  13   1        8.10      -29.02     29.02 o 
   3  13   1     1258.31     1221.36    123.16 o 
  -8   0   2    10521.27    10436.99    207.39 o 
  -6   0   2      268.47      215.96     22.15 o 
  -4   0   2    99851.98    98360.33   1677.16 o 
  -2   0   2    14134.79    14180.97    204.33 o 
   2   0   2    17280.79    18133.55    474.85 o 
   4   0   2   111697.08   111156.44   2177.21 o 
   6   0   2     6668.53     6563.08    127.72 o 
   8   0   2    19906.38    20183.91    356.72 o 
  -9   1   2      319.15      327.35     24.05 o 
  -8   1   2     1362.72     1232.73     36.93 o 
  -7   1   2       35.03       43.98     11.99 o 
  -6   1   2     6693.62     6538.15     93.87 o 
  -5   1   2       17.32        8.88      7.60 o 
  -4   1   2     2494.45     2397.49     33.90 o 
  -3   1   2     1593.87     1558.57     24.81 o 
  -2   1   2        5.36       16.51      4.39 o 
  -1   1   2      241.52      221.16      7.24 o 
   0   1   2      112.79      121.51      4.27 o 
   1   1   2      298.84      339.62      7.92 o 
   2   1   2      342.85      328.71     11.83 o 
   3   1   2       87.89       93.94     15.18 o 
   4   1   2     3129.56     3111.89     45.67 o 
   5   1   2      391.21      413.36     15.21 o 
   6   1   2     2282.15     2311.18     41.37 o 
   7   1   2      704.53      722.03     26.06 o 
   8   1   2     1941.96     1986.91     60.81 o 
   9   1   2       33.10       54.82     14.59 o 
  -9   2   2     1096.41     1181.14     42.13 o 
  -8   2   2     2286.24     2228.11     50.41 o 
  -7   2   2     2624.20     2534.14     50.93 o 
  -6   2   2    21236.61    20217.86    248.10 o 
  -5   2   2     7759.31     7420.65     86.43 o 
  -4   2   2     4020.49     4138.60     51.72 o 
  -3   2   2      161.72      254.87     10.51 o 
  -2   2   2    44984.61    43139.30    400.43 o 
  -1   2   2    20081.17    20298.09    218.74 o 
   0   2   2      596.90      582.25     16.84 o 
   1   2   2     8748.78     9116.00    163.08 o 
   2   2   2    36650.10    35432.82    376.81 o 
   3   2   2      242.13      204.16      7.99 o 
   4   2   2     1845.17     1865.65     36.00 o 
   5   2   2       46.33       63.58     10.53 o 
   6   2   2    22961.00    22632.72    271.22 o 
   7   2   2       20.34       26.83     10.19 o 
   8   2   2     1340.63     1279.38     34.54 o 
   9   2   2       21.87       33.52     14.79 o 
  -9   3   2      957.56      990.24     39.87 o 
  -8   3   2      105.39      204.21     25.13 o 
  -7   3   2     1344.01     1361.58     36.43 o 
  -6   3   2       84.18       89.37     11.72 o 
  -5   3   2      774.11      721.28     20.99 o 
  -4   3   2       25.43       68.57     11.36 o 
  -3   3   2     2832.27     2622.39     33.66 o 
  -2   3   2      262.40      258.85     10.40 o 
  -1   3   2     6388.14     6404.17     66.58 o 
   0   3   2     1978.34     2005.80     27.54 o 
   1   3   2       13.62       11.45      5.36 o 
   2   3   2      444.19      458.61     19.20 o 
   3   3   2      708.09      837.54     18.49 o 
   4   3   2      296.57      303.11     18.85 o 
   5   3   2      877.76      916.77     29.27 o 
   6   3   2     1427.46     1341.21     29.86 o 
   7   3   2      473.03      444.35     19.33 o 
   8   3   2       29.81       82.26     15.46 o 
   9   3   2     1077.82     1019.96     35.98 o 
  -9   4   2     1097.85     1108.08     42.49 o 
  -8   4   2     3932.33     4087.97     88.42 o 
  -7   4   2     2318.32     2334.96     55.28 o 
  -6   4   2     2266.53     2337.99     43.34 o 
  -5   4   2     8606.30     8410.50    105.98 o 
  -4   4   2     9623.96     9479.40    106.12 o 
  -3   4   2    13555.35    13637.26    136.94 o 
  -2   4   2    35125.15    35038.23    377.39 o 
  -1   4   2    19059.51    19831.99    204.16 o 
   0   4   2    40966.36    44178.12    616.23 o 
   1   4   2    22066.08    23522.66    300.75 o 
   2   4   2    30062.52    30789.07    354.90 o 
   3   4   2    12174.24    12026.23    135.71 o 
   4   4   2     3381.39     3374.58     43.68 o 
   5   4   2     3923.53     3897.09     49.43 o 
   6   4   2     9721.94     9693.69    141.68 o 
   7   4   2     1525.54     1421.97     37.71 o 
   8   4   2      957.71      995.84     34.35 o 
   9   4   2      274.85      303.60     26.44 o 
  -9   5   2      395.77      467.20     31.70 o 
  -8   5   2      926.79      892.55     38.29 o 
  -7   5   2      896.65      904.00     38.78 o 
  -6   5   2     1290.67     1325.91     48.75 o 
  -5   5   2     4732.20     4649.95     67.65 o 
  -4   5   2     1458.56     1450.85     31.68 o 
  -3   5   2      457.91      537.12     26.04 o 
  -2   5   2        7.29       35.07     14.98 o 
  -1   5   2      892.21      944.09     23.04 o 
   0   5   2     1412.82     1493.56     31.81 o 
   1   5   2     2744.57     3062.35     51.67 o 
   2   5   2        0.17       25.00     23.95 o 
   3   5   2        0.29        2.27      6.18 o 
   4   5   2      380.39      367.06     14.43 o 
   5   5   2      113.65      122.34     13.60 o 
   6   5   2      944.97     1102.62     43.58 o 
   7   5   2      227.21      287.04     20.19 o 
   8   5   2      841.76      867.86     33.67 o 
   9   5   2      120.74      126.09     24.62 o 
  -8   6   2     8417.77     8513.62    145.54 o 
  -7   6   2      310.35      293.40     25.75 o 
  -6   6   2     1139.26     1138.88     39.57 o 
  -5   6   2      198.46      170.17     17.06 o 
  -4   6   2    26786.43    26406.04    320.77 o 
  -3   6   2       18.49       35.65     10.16 o 
  -2   6   2      287.78      322.96     14.95 o 
  -1   6   2        2.11       -1.75      7.86 o 
   0   6   2    51018.04    51732.17    651.26 o 
   1   6   2      163.78      184.83     12.62 o 
   2   6   2      665.23      704.02     32.51 o 
   3   6   2       22.44       17.06      9.49 o 
   4   6   2    37704.88    36883.75    474.27 o 
   5   6   2      828.07      900.50     31.70 o 
   6   6   2      126.27      142.74     17.55 o 
   7   6   2       24.93       37.76     15.29 o 
   8   6   2    11913.32    12148.73    204.85 o 
  -8   7   2     2319.05     2336.95     65.63 o 
  -7   7   2       39.58       14.08     17.56 o 
  -6   7   2      640.11      743.29     35.44 o 
  -5   7   2      311.20      313.51     22.12 o 
  -4   7   2       51.38       57.84     14.99 o 
  -3   7   2      267.99      302.26     16.61 o 
  -2   7   2     1015.83     1021.37     30.24 o 
  -1   7   2       10.68       -5.41     11.28 o 
   0   7   2     1797.78     1840.60     44.14 o 
   1   7   2       84.68      109.80     14.13 o 
   2   7   2     1964.89     1996.87     42.64 o 
   3   7   2     1809.02     1770.25     40.13 o 
   4   7   2     4442.21     4234.55     76.65 o 
   5   7   2       69.65       94.93     18.73 o 
   6   7   2     2567.43     2424.15     64.33 o 
   7   7   2      266.27      304.32     27.85 o 
   8   7   2     1932.32     2085.55     63.07 o 
  -8   8   2        4.21       38.63     26.01 o 
  -7   8   2      720.42      772.30     64.74 o 
  -6   8   2    21366.23    20935.07    303.86 o 
  -5   8   2     1610.39     1545.01     43.96 o 
  -4   8   2      708.11      680.41     29.14 o 
  -3   8   2     1566.41     1541.83     40.43 o 
  -2   8   2    42223.39    41662.48    505.44 o 
  -1   8   2     1224.71     1302.39     73.13 o 
   0   8   2     2008.64     2067.60     52.74 o 
   1   8   2       93.97      145.91     15.71 o 
   2   8   2    51357.89    50812.56    652.28 o 
   3   8   2     1060.30     1034.40     32.36 o 
   4   8   2      175.57      161.65     18.37 o 
   5   8   2      208.75      180.43     23.42 o 
   6   8   2    14562.72    14601.64    242.70 o 
   7   8   2        0.65       19.90     19.35 o 
   8   8   2       34.97       52.23     27.08 o 
  -7   9   2      565.18      464.63     39.37 o 
  -6   9   2       13.62       61.01     22.36 o 
  -5   9   2     1569.58     1644.82     58.26 o 
  -4   9   2       26.33       81.37     19.39 o 
  -3   9   2      805.64      890.57     42.68 o 
  -2   9   2      367.06      367.07     33.24 o 
  -1   9   2      325.44      367.46     32.81 o 
   0   9   2       62.45       84.29     17.81 o 
   1   9   2      414.73      421.73     28.29 o 
   2   9   2     2022.96     2047.37     59.60 o 
   3   9   2        2.58       18.53     13.58 o 
   4   9   2     1886.11     1858.89     51.43 o 
   5   9   2        2.71       -1.01     17.00 o 
   6   9   2     1300.81     1214.05     50.46 o 
   7   9   2      600.95      625.47     40.57 o 
  -6  10   2      796.62      900.15     49.09 o 
  -5  10   2      286.22      276.68     31.95 o 
  -4  10   2     8579.01     8607.10    145.62 o 
  -3  10   2     5958.27     6121.85    162.65 o 
  -2  10   2     1768.68     1836.49     60.95 o 
  -1  10   2     2545.31     2719.18     84.08 o 
   0  10   2     7488.95     7621.97    166.68 o 
   1  10   2     1302.80     1457.97     93.86 o 
   2  10   2     3692.63     3811.24     91.52 o 
   3  10   2     3821.99     3865.43    135.19 o 
   4  10   2     4295.00     4212.31     97.45 o 
   5  10   2     1449.09     1336.11     65.97 o 
   6  10   2     4311.77     4132.59    101.62 o 
  -6  11   2        0.23      123.68     34.49 o 
  -5  11   2     1238.33     1167.93     63.91 o 
  -4  11   2      112.80      145.60     27.97 o 
  -3  11   2     1815.84     1709.51     95.86 o 
  -2  11   2        8.58       29.28     22.96 o 
  -1  11   2      925.00      918.08     57.06 o 
   0  11   2      288.05      352.67     74.36 o 
   1  11   2      398.19      415.17     39.22 o 
   2  11   2      208.94      333.89     48.95 o 
   3  11   2      278.41      325.11     36.38 o 
   4  11   2      301.88      262.42     82.65 o 
   5  11   2        9.27        8.90     24.00 o 
  -4  12   2     5757.68     5732.29    202.87 o 
  -3  12   2      624.92      672.24     56.33 o 
  -2  12   2     1780.51     1765.39     80.71 o 
  -1  12   2      662.04      703.00     56.51 o 
   0  12   2    11212.40    11480.22    313.34 o 
   1  12   2     1284.79     1146.78     83.81 o 
   2  12   2      421.43      534.72     73.48 o 
   3  12   2     1826.75     1777.42     93.19 o 
   4  12   2     5802.54     5845.86    327.56 o 
  -3  13   2       24.70       63.23     38.22 o 
  -2  13   2       91.07       65.44     38.65 o 
  -1  13   2       10.12      -24.96     29.77 o 
   0  13   2      587.02      679.76     90.48 o 
   1  13   2       36.65       10.09     38.06 o 
   2  13   2     1331.74     1362.11    195.66 o 
   3  13   2        6.76      -17.69     48.26 o 
  -9   0   3     1760.05     1794.62     95.73 o 
  -7   0   3     2933.14     2802.56    125.12 o 
  -5   0   3     2528.78     2410.97     61.33 o 
  -3   0   3     6205.19     6069.71     97.68 o 
  -1   0   3     2566.54     2615.58     43.99 o 
   1   0   3      549.26      540.07     14.82 o 
   3   0   3      320.27      359.44     24.68 o 
   5   0   3      197.23      170.10     14.88 o 
   7   0   3      812.18      793.45     34.32 o 
   9   0   3      482.88      563.38     35.97 o 
  -9   1   3       56.33       38.24     15.78 o 
  -8   1   3      829.69      826.08     36.57 o 
  -7   1   3        5.65        4.39     11.21 o 
  -6   1   3    27686.80    27218.54    326.72 o 
  -5   1   3     2113.95     1992.91     35.75 o 
  -4   1   3      131.45      110.65     11.62 o 
  -3   1   3     6517.30     6934.72     83.18 o 
  -2   1   3    57414.43    55840.63    547.51 o 
  -1   1   3      504.79      380.90      9.66 o 
   0   1   3     3552.31     2978.34     33.78 o 
   1   1   3      239.73      156.23      7.27 o 
   2   1   3    76189.55    76893.77    881.64 o 
   3   1   3    16140.20    17123.31    242.25 o 
   4   1   3     4667.90     4600.13     61.69 o 
   5   1   3     1402.39     1450.67     28.62 o 
   6   1   3    12672.29    12819.65    146.66 o 
   7   1   3     3029.76     3066.02     52.67 o 
   8   1   3     2931.00     2883.81     54.25 o 
   9   1   3     1347.92     1384.29     40.46 o 
  -9   2   3      637.74      641.17     33.39 o 
  -8   2   3     1179.08     1111.96     36.21 o 
  -7   2   3      552.50      569.53     24.51 o 
  -6   2   3      650.76      725.01     25.39 o 
  -5   2   3     1120.61     1129.10     26.35 o 
  -4   2   3      727.27      732.11     17.86 o 
  -3   2   3     1253.64     1230.31     23.07 o 
  -2   2   3       25.28       42.31      6.37 o 
  -1   2   3     3471.21     3481.33     41.61 o 
   0   2   3       36.27       16.66      4.27 o 
   1   2   3      169.89      180.33      9.49 o 
   2   2   3     1791.79     1894.75     25.63 o 
   3   2   3      185.72      227.21     11.10 o 
   4   2   3     3209.96     3364.02     53.26 o 
   5   2   3      146.19      153.49     12.10 o 
   6   2   3     1289.19     1347.18     32.95 o 
   7   2   3       53.85       54.31     10.50 o 
   8   2   3     1378.60     1332.59     37.01 o 
   9   2   3      278.97      300.37     21.42 o 
  -9   3   3      104.83      154.28     23.27 o 
  -8   3   3    21061.36    20760.51    291.51 o 
  -7   3   3       68.17      109.63     15.45 o 
  -6   3   3     1351.82     1388.49     32.92 o 
  -5   3   3      639.20      727.50     22.00 o 
  -4   3   3    81193.78    78346.77    825.14 o 
  -3   3   3      703.74      760.33     17.76 o 
  -2   3   3      732.56      652.53     15.11 o 
  -1   3   3       35.82       40.59      5.54 o 
   0   3   3   182852.31   183541.13   2510.62 o 
   1   3   3     1119.07     1093.84     16.84 o 
   2   3   3      208.48      291.28     13.85 o 
   3   3   3      904.09      951.06     17.14 o 
   4   3   3    55422.59    55128.69    585.31 o 
   5   3   3       94.72       94.19     11.42 o 
   6   3   3      421.96      414.71     22.05 o 
   7   3   3       24.20       26.09     10.25 o 
   8   3   3    11444.61    11255.99    208.85 o 
   9   3   3       32.51       15.03     13.66 o 
  -9   4   3      122.81      115.18     21.96 o 
  -8   4   3     2539.09     2478.39     86.77 o 
  -7   4   3       68.11       45.90     19.22 o 
  -6   4   3      979.88      978.44     31.32 o 
  -5   4   3     1314.75     1276.66     29.91 o 
  -4   4   3     1429.66     1407.84     32.98 o 
  -3   4   3       46.48       55.08      7.58 o 
  -2   4   3      106.08      103.56     10.52 o 
  -1   4   3     1044.84     1129.12     22.47 o 
   0   4   3       93.67      123.52      8.94 o 
   1   4   3      899.15      883.35     22.87 o 
   2   4   3     1447.69     1564.32     27.21 o 
   3   4   3      862.49      972.50     25.19 o 
   4   4   3     1658.17     1688.25     30.77 o 
   5   4   3      144.26      137.31     11.07 o 
   6   4   3     1784.82     1755.83     49.87 o 
   7   4   3       31.16       32.98     11.54 o 
   8   4   3     2476.87     2292.01     51.80 o 
   9   4   3       53.60       47.96     15.50 o 
  -9   5   3      150.20      134.76     23.58 o 
  -8   5   3       20.39       39.33     18.54 o 
  -7   5   3      116.70      135.82     19.81 o 
  -6   5   3    17539.55    17015.63    220.61 o 
  -5   5   3        2.50       19.46     10.31 o 
  -4   5   3       80.57       89.43      9.09 o 
  -3   5   3      587.52      572.16     17.40 o 
  -2   5   3    77048.57    75536.27    801.25 o 
  -1   5   3      277.29      266.03     12.44 o 
   0   5   3     4078.34     4477.80     76.84 o 
   1   5   3     2527.20     2501.51     65.28 o 
   2   5   3    64230.86    66649.05    867.99 o 
   3   5   3     2468.48     2587.03     45.20 o 
   4   5   3      132.24      165.34     12.95 o 
   5   5   3     2365.67     2339.62     47.54 o 
   6   5   3    16289.65    15622.79    233.43 o 
   7   5   3     1122.00     1150.61     34.56 o 
   8   5   3      228.10      216.94     29.10 o 
   9   5   3      599.40      667.56     43.97 o 
  -8   6   3      263.34      370.20     30.13 o 
  -7   6   3     1378.92     1342.57     46.13 o 
  -6   6   3      663.38      716.05     29.51 o 
  -5   6   3     2351.22     2181.98     50.95 o 
  -4   6   3      627.85      648.42     29.69 o 
  -3   6   3      632.80      650.11     27.22 o 
  -2   6   3      879.82      818.28     25.70 o 
  -1   6   3      787.32      796.83     25.70 o 
   0   6   3        2.49       -8.22      8.22 o 
   1   6   3       10.43        6.32      7.75 o 
   2   6   3       32.40       31.29      7.60 o 
   3   6   3       94.40      101.35     11.34 o 
   4   6   3       41.55       76.96     14.99 o 
   5   6   3      991.28     1002.95     39.38 o 
   6   6   3       95.75      100.61     17.05 o 
   7   6   3      370.12      366.27     29.72 o 
   8   6   3      191.22      300.14     25.88 o 
  -8   7   3     1586.58     1628.44     56.27 o 
  -7   7   3       77.87       39.35     19.29 o 
  -6   7   3    11218.45    10978.73    173.90 o 
  -5   7   3     1220.94     1197.95     39.63 o 
  -4   7   3     3434.62     3310.95     63.84 o 
  -3   7   3       31.90       14.70     10.46 o 
  -2   7   3    12115.52    12467.88    170.91 o 
  -1   7   3     4237.22     4297.67     75.75 o 
   0   7   3     1595.46     1614.47     37.32 o 
   1   7   3     6592.25     6788.95    116.32 o 
   2   7   3     8996.88     9398.17    137.57 o 
   3   7   3      709.88      736.83     27.64 o 
   4   7   3     6722.30     6651.32    106.54 o 
   5   7   3     4274.82     4246.73    118.54 o 
   6   7   3     5510.63     5226.88    105.34 o 
   7   7   3     1575.92     1467.51     55.87 o 
   8   7   3     4537.78     4628.64    112.18 o 
  -8   8   3      101.13       76.68     22.99 o 
  -7   8   3      506.34      516.34     35.85 o 
  -6   8   3       74.91      158.09     23.94 o 
  -5   8   3      357.72      383.66     25.44 o 
  -4   8   3      185.67      218.28     20.87 o 
  -3   8   3       68.27       78.42     13.81 o 
  -2   8   3       16.24       48.09     14.71 o 
  -1   8   3       74.49       99.00     22.03 o 
   0   8   3        0.19        1.48     11.64 o 
   1   8   3      225.92      249.91     22.85 o 
   2   8   3      121.39      166.66     25.45 o 
   3   8   3      564.54      569.91     24.93 o 
   4   8   3       52.74       27.57     15.30 o 
   5   8   3      836.08      724.92     35.98 o 
   6   8   3      224.62      339.86     39.71 o 
   7   8   3      570.41      602.18     36.99 o 
   8   8   3      287.07      286.53     29.14 o 
  -7   9   3      544.34      494.07     36.96 o 
  -6   9   3        2.73       -7.74     18.11 o 
  -5   9   3     2194.06     2263.91     56.65 o 
  -4   9   3    26472.02    25993.82    356.88 o 
  -3   9   3      762.47      801.96     32.11 o 
  -2   9   3      118.85      166.76     26.57 o 
  -1   9   3     2446.91     2551.81     76.34 o 
   0   9   3    31726.47    31016.04    534.45 o 
   1   9   3     2242.48     2325.14     73.64 o 
   2   9   3       23.95       30.83     16.27 o 
   3   9   3      433.25      466.47     26.71 o 
   4   9   3    18864.75    18450.31    405.94 o 
   5   9   3      698.86      650.77     51.50 o 
   6   9   3      731.77      686.95     39.82 o 
   7   9   3       38.86       27.54     21.38 o 
  -6  10   3     1404.18     1362.96     58.86 o 
  -5  10   3       14.97       -1.08     19.83 o 
  -4  10   3     1281.66     1397.49     55.76 o 
  -3  10   3       39.18       49.95     18.75 o 
  -2  10   3      252.30      255.91     28.42 o 
  -1  10   3       11.71        8.33     17.06 o 
   0  10   3      254.24      264.24     30.90 o 
   1  10   3      138.36      128.47     26.24 o 
   2  10   3       31.71       -2.64     16.22 o 
   3  10   3        0.06       19.89     17.60 o 
   4  10   3      162.00      196.76     26.46 o 
   5  10   3      186.24      167.87     42.05 o 
   6  10   3      421.26      392.57     34.80 o 
  -5  11   3       10.59       29.57     42.60 o 
  -4  11   3      151.60      167.40     28.76 o 
  -3  11   3        2.37       17.02     28.67 o 
  -2  11   3    16046.33    16253.18    275.55 o 
  -1  11   3      273.81      292.23     38.98 o 
   0  11   3       72.39       78.02     33.18 o 
   1  11   3      841.94      856.04     61.72 o 
   2  11   3    15683.03    16161.61    311.10 o 
   3  11   3      345.07      336.65     37.16 o 
   4  11   3       36.37       19.30     28.01 o 
   5  11   3      858.83      827.60     47.34 o 
  -4  12   3      141.73      189.77     45.23 o 
  -3  12   3       64.75       55.46     27.66 o 
  -2  12   3      250.82      238.10     39.09 o 
  -1  12   3       43.17       20.48     28.61 o 
   0  12   3        6.98       53.69     38.08 o 
   1  12   3      395.47      381.05     58.28 o 
   2  12   3      117.33      144.42     31.17 o 
   3  12   3      788.52      794.98     65.74 o 
   4  12   3      154.77      190.71     49.24 o 
  -3  13   3     1973.35     1994.15    245.78 o 
  -2  13   3     1992.26     2103.11    111.25 o 
  -1  13   3     2151.08     2060.35     91.82 o 
   0  13   3     8811.55     9008.16    326.68 o 
   1  13   3     2372.84     2122.81    161.16 o 
   2  13   3     1089.21     1127.79     82.65 o 
   3  13   3     2431.17     2135.69    153.52 o 
  -8   0   4     6738.04     6646.29    148.72 o 
  -6   0   4      119.33      110.96     20.09 o 
  -4   0   4    26205.55    24259.15    352.22 o 
  -2   0   4     7861.67     8294.33    113.52 o 
   0   0   4    44844.15    41218.35   1498.49 o 
   2   0   4      256.12      400.61     53.17 o 
   4   0   4    27416.05    26770.19    758.85 o 
   6   0   4     2603.85     2676.96     61.76 o 
   8   0   4    10544.61    10265.10    196.20 o 
  -9   1   4       77.06       48.57     16.73 o 
  -8   1   4     1296.02     1304.36     46.78 o 
  -7   1   4      693.58      675.25     26.93 o 
  -6   1   4     1770.90     1771.70     39.96 o 
  -5   1   4      433.48      378.97     16.42 o 
  -4   1   4      362.97      306.69     14.97 o 
  -3   1   4     1496.90     1465.95     26.55 o 
  -2   1   4      118.27      162.08      7.73 o 
  -1   1   4      721.28      682.67     13.08 o 
   0   1   4      719.13      675.40     11.78 o 
   1   1   4      999.47      969.70     16.09 o 
   2   1   4     3220.55     3294.98     44.06 o 
   3   1   4      478.98      496.46     14.88 o 
   4   1   4     3484.65     3473.84     51.42 o 
   5   1   4      320.81      360.86     15.04 o 
   6   1   4     4634.77     4472.14     73.69 o 
   7   1   4       92.81       92.07     13.37 o 
   8   1   4      863.96      833.02     29.17 o 
   9   1   4      279.00      262.35     20.14 o 
  -9   2   4      626.22      649.92     37.08 o 
  -8   2   4     2010.70     2063.65     49.96 o 
  -7   2   4     1254.11     1285.69     36.35 o 
  -6   2   4    16606.17    16098.24    189.00 o 
  -5   2   4     5944.08     5819.62     78.39 o 
  -4   2   4     3877.96     3849.73     54.77 o 
  -3   2   4    11431.36    11105.69    127.34 o 
  -2   2   4    23228.89    21762.75    220.48 o 
  -1   2   4    35187.17    34765.48    326.32 o 
   0   2   4     2405.23     2660.22     33.23 o 
   1   2   4    28259.24    28924.09    408.66 o 
   2   2   4    19663.43    19262.46    225.97 o 
   3   2   4     4096.97     3862.52     96.39 o 
   4   2   4     8009.18     8319.40    143.84 o 
   5   2   4    16708.09    16703.38    221.95 o 
   6   2   4    18705.95    18404.79    246.65 o 
   7   2   4     2509.34     2506.01     44.85 o 
   8   2   4     3284.42     3224.82     68.16 o 
   9   2   4      624.54      626.08     32.76 o 
  -9   3   4      772.39      763.48     37.45 o 
  -8   3   4        3.18       88.94     19.42 o 
  -7   3   4     1060.67     1078.68     34.09 o 
  -6   3   4      630.56      608.04     22.51 o 
  -5   3   4     4752.63     4750.91     67.99 o 
  -4   3   4       33.33       34.12     10.82 o 
  -3   3   4     4916.62     4961.60     61.00 o 
  -2   3   4        3.95       -6.26      6.26 o 
  -1   3   4     1542.25     1507.06     22.57 o 
   0   3   4      111.65       85.87     11.72 o 
   1   3   4     4073.88     4416.02     53.54 o 
   2   3   4     1116.05     1093.36     22.64 o 
   3   3   4     1322.81     1385.62     32.17 o 
   4   3   4       24.85       34.38     14.53 o 
   5   3   4      154.61      145.78     13.31 o 
   6   3   4        2.48        3.92      9.28 o 
   7   3   4      246.69      268.44     20.45 o 
   8   3   4      442.96      568.82     46.36 o 
   9   3   4      180.32      205.30     32.79 o 
  -9   4   4      157.63      159.57     24.04 o 
  -8   4   4     3065.41     3066.64     89.33 o 
  -7   4   4     1106.92     1047.71     34.22 o 
  -6   4   4     4002.21     3944.46     63.07 o 
  -5   4   4     4133.10     4051.08     61.71 o 
  -4   4   4    13926.61    13632.98    140.36 o 
  -3   4   4     8131.20     7990.21     86.85 o 
  -2   4   4    15086.82    15203.78    167.69 o 
  -1   4   4    15435.08    15884.46    166.51 o 
   0   4   4    52638.43    54985.11   1224.88 o 
   1   4   4    18119.41    18285.44    263.56 o 
   2   4   4    24990.84    25455.27    295.26 o 
   3   4   4    13525.43    14166.58    210.09 o 
   4   4   4    15990.85    15835.19    194.31 o 
   5   4   4     7111.27     7077.10    106.35 o 
   6   4   4     2040.54     2069.79     51.11 o 
   7   4   4     2427.12     2362.10     47.84 o 
   8   4   4     2824.05     2792.63     92.97 o 
   9   4   4     1052.52     1056.34     50.65 o 
  -9   5   4      226.87      253.49     27.79 o 
  -8   5   4     1400.51     1389.96     48.63 o 
  -7   5   4      555.27      579.56     31.06 o 
  -6   5   4      432.06      472.80     24.52 o 
  -5   5   4       41.66       60.04     12.16 o 
  -4   5   4       79.85       73.82     11.01 o 
  -3   5   4     1180.52     1099.37     24.15 o 
  -2   5   4      264.03      316.10     16.30 o 
  -1   5   4      288.50      257.26     16.84 o 
   0   5   4      114.46      125.27     10.64 o 
   1   5   4      913.72      921.67     25.73 o 
   2   5   4     3258.00     3368.40     51.34 o 
   3   5   4      203.94      221.55     10.39 o 
   4   5   4     2126.55     2061.22     36.09 o 
   5   5   4      192.87      170.72     11.11 o 
   6   5   4     1053.05     1078.94     33.16 o 
   7   5   4       27.43       35.51     12.36 o 
   8   5   4      822.06      783.35     32.91 o 
   9   5   4        1.24      -21.78     21.78 o 
  -8   6   4     6815.69     6746.67    125.18 o 
  -7   6   4      198.10      184.53     23.02 o 
  -6   6   4      694.82      726.34     31.53 o 
  -5   6   4      126.82      143.99     17.02 o 
  -4   6   4    15731.53    15597.29    185.88 o 
  -3   6   4     1805.91     1716.84     36.07 o 
  -2   6   4      857.96      853.70     23.29 o 
  -1   6   4     2137.43     2451.12     41.21 o 
   0   6   4    24224.73    24211.36    315.32 o 
   1   6   4      468.50      562.01     22.59 o 
   2   6   4     1099.17     1180.46     28.60 o 
   3   6   4     1032.40     1014.51     29.09 o 
   4   6   4    15973.00    15857.17    212.51 o 
   5   6   4      574.84      563.47     26.17 o 
   6   6   4     1450.41     1412.63     42.23 o 
   7   6   4      237.47      183.83     19.08 o 
   8   6   4     8269.87     8060.02    150.83 o 
  -8   7   4     1408.28     1399.08     53.04 o 
  -7   7   4       58.46       40.87     19.98 o 
  -6   7   4     2245.66     2291.28     61.40 o 
  -5   7   4       40.65       65.62     15.16 o 
  -4   7   4     2842.37     2873.35     58.47 o 
  -3   7   4      938.37      873.21     27.79 o 
  -2   7   4       33.18       33.54     12.48 o 
  -1   7   4      395.50      373.91     17.21 o 
   0   7   4        0.92       11.45      9.25 o 
   1   7   4      142.17      109.13     12.47 o 
   2   7   4     1408.61     1376.36     42.14 o 
   3   7   4        0.34        2.59     10.51 o 
   4   7   4      927.89      921.11     31.26 o 
   5   7   4       17.13       32.75     16.03 o 
   6   7   4     2313.94     2209.69     65.88 o 
   7   7   4      176.39      187.21     22.69 o 
   8   7   4     2502.07     2508.91     64.95 o 
  -7   8   4      980.09      935.11     44.91 o 
  -6   8   4    12198.01    11996.07    195.28 o 
  -5   8   4     2009.98     1982.68     50.94 o 
  -4   8   4      119.24      137.59     17.94 o 
  -3   8   4     9214.20     9112.44    114.45 o 
  -2   8   4    40031.94    40274.84    479.48 o 
  -1   8   4     6285.85     6132.14    117.29 o 
   0   8   4      119.72      145.16     20.01 o 
   1   8   4     7448.20     7544.37    129.95 o 
   2   8   4    31679.88    31602.74    542.79 o 
   3   8   4     7338.70     7378.31    130.58 o 
   4   8   4      260.44      252.97     23.45 o 
   5   8   4     3940.61     3750.58     84.59 o 
   6   8   4    16245.24    16037.15    260.89 o 
   7   8   4      735.72      781.47     39.60 o 
  -7   9   4      904.13      923.96     46.61 o 
  -6   9   4      237.73      232.99     28.13 o 
  -5   9   4       10.09       45.68     17.51 o 
  -4   9   4      462.20      554.94     29.84 o 
  -3   9   4      814.51      810.32     37.83 o 
  -2   9   4       88.06       72.49     17.22 o 
  -1   9   4      443.28      406.44     29.22 o 
   0   9   4      369.52      368.11     31.18 o 
   1   9   4       75.02       80.86     22.22 o 
   2   9   4        3.65       -3.41     17.02 o 
   3   9   4        2.73       17.97     14.11 o 
   4   9   4      936.68      992.23     50.26 o 
   5   9   4       50.76       40.73     19.37 o 
   6   9   4      440.92      526.71     35.51 o 
   7   9   4       92.69       69.13     22.17 o 
  -6  10   4      906.54      832.83     48.27 o 
  -5  10   4      994.26      993.62     57.38 o 
  -4  10   4    11205.61    11210.19    202.04 o 
  -3  10   4     2893.65     2816.98     70.67 o 
  -2  10   4      471.76      522.79     35.34 o 
  -1  10   4     2559.64     2478.30     69.89 o 
   0  10   4    13903.56    14002.13    360.43 o 
   1  10   4     3845.96     3730.92    104.75 o 
   2  10   4      800.89      729.14     38.98 o 
   3  10   4     5968.69     5630.59    116.50 o 
   4  10   4    10924.80    10588.91    217.23 o 
   5  10   4      338.22      337.69     31.72 o 
   6  10   4     1274.39     1289.45     53.86 o 
  -5  11   4      296.67      251.13     38.59 o 
  -4  11   4      213.42      179.92     29.56 o 
  -3  11   4      243.73      285.78     37.29 o 
  -2  11   4        2.07       41.11     23.03 o 
  -1  11   4      405.32      405.50     43.59 o 
   0  11   4        3.38       17.78     30.95 o 
   1  11   4       88.35       82.81     51.77 o 
   2  11   4       92.68      170.18     38.54 o 
   3  11   4        6.32       10.79     50.55 o 
   4  11   4      172.43      189.26     34.25 o 
   5  11   4        0.68        5.48     24.90 o 
  -4  12   4     5975.90     6225.42    162.21 o 
  -3  12   4       28.94       23.18     26.82 o 
  -2  12   4      566.85      592.75     53.63 o 
  -1  12   4       48.55       73.13     31.24 o 
   0  12   4     8561.14     8577.01    206.09 o 
   1  12   4       28.02       -6.61     30.55 o 
   2  12   4     1626.28     1709.59     72.94 o 
   3  12   4       35.53       73.18     34.31 o 
   4  12   4     7278.33     7077.34    501.06 o 
  -3  13   4        1.43       10.81     37.46 o 
  -2  13   4      241.49      202.64     50.42 o 
  -1  13   4        0.08        2.61     31.48 o 
   0  13   4        0.21       -7.63     28.87 o 
   1  13   4        7.19        7.86     46.95 o 
   2  13   4      269.71      324.07     77.09 o 
   3  13   4       21.66       84.51     53.28 o 
  -9   0   5     1414.63     1366.96    107.15 o 
  -7   0   5     2747.64     2842.63     80.53 o 
  -5   0   5      593.44      536.12     29.64 o 
  -3   0   5     4871.15     4805.47     83.03 o 
  -1   0   5     8026.83     7525.45    113.45 o 
   1   0   5       91.48       59.06      6.83 o 
   3   0   5       15.00       10.48      9.61 o 
   5   0   5     1228.47     1159.74     56.67 o 
   7   0   5      188.76      203.04     18.55 o 
   9   0   5      777.37      773.37     51.56 o 
  -9   1   5       24.97       30.08     16.87 o 
  -8   1   5      395.98      418.07     25.26 o 
  -7   1   5       63.79       59.45     14.10 o 
  -6   1   5    16564.81    16219.33    206.10 o 
  -5   1   5      143.37      116.70     11.86 o 
  -4   1   5     1636.51     1422.69     28.55 o 
  -3   1   5      246.55      163.39      9.81 o 
  -2   1   5   110741.96   107755.69    939.62 o 
  -1   1   5     1396.44     1456.70     21.39 o 
   0   1   5        5.03       11.03      4.09 o 
   1   1   5      430.42      658.63     14.52 o 
   2   1   5    59512.57    63328.23    732.04 o 
   4   1   5       30.20       33.84      6.37 o 
   5   1   5      823.79      807.27     24.26 o 
   6   1   5    24604.84    24439.15    319.28 o 
   7   1   5       41.18       38.96      9.26 o 
   8   1   5      314.03      319.93     17.52 o 
   9   1   5       60.15       41.32     30.33 o 
  -9   2   5      870.61      944.12     40.85 o 
  -8   2   5      581.93      552.46     28.31 o 
  -7   2   5      807.55      787.97     35.58 o 
  -6   2   5     1608.28     1574.12     35.79 o 
  -5   2   5     1833.11     1789.21     35.73 o 
  -4   2   5     1606.62     1513.85     30.38 o 
  -3   2   5     2276.98     2151.02     32.80 o 
  -2   2   5       23.57       19.02      5.97 o 
  -1   2   5      719.18      684.76     15.85 o 
   0   2   5      718.94      660.84     15.56 o 
   1   2   5     3330.84     3534.14     59.59 o 
   2   2   5      169.17      211.99     11.23 o 
   3   2   5       70.81       64.77     12.23 o 
   4   2   5      228.01      234.53     22.41 o 
   5   2   5       10.30       12.49      8.14 o 
   6   2   5      257.40      305.38     16.49 o 
   7   2   5      348.54      364.75     25.50 o 
   8   2   5     1506.00     1480.95     43.94 o 
   9   2   5       33.55       85.83     21.02 o 
  -9   3   5      242.99      291.45     27.77 o 
  -8   3   5    12326.70    12211.04    188.58 o 
  -7   3   5      286.57      320.25     20.10 o 
  -6   3   5      864.15      796.50     26.06 o 
  -5   3   5      165.14      134.35     13.08 o 
  -4   3   5    50451.59    49710.66    496.82 o 
  -3   3   5     5079.68     5237.72     64.65 o 
  -2   3   5      721.27      665.62     15.06 o 
  -1   3   5     4432.53     4338.73     52.61 o 
   0   3   5    85726.45    84816.95    834.80 o 
   1   3   5       31.40       45.16      5.78 o 
   2   3   5     1655.63     1626.16     63.03 o 
   3   3   5     3049.16     3313.50     67.96 o 
   4   3   5    56908.02    58655.96    823.68 o 
   5   3   5      505.51      533.17     19.58 o 
   6   3   5      892.13      881.05     27.18 o 
   7   3   5      429.16      449.42     22.22 o 
   8   3   5    16099.40    16084.59    291.29 o 
   9   3   5      278.47      286.26     28.88 o 
  -9   4   5      132.34       99.99     22.47 o 
  -8   4   5     1001.62     1021.24     41.75 o 
  -7   4   5      113.16      144.61     17.75 o 
  -6   4   5      530.94      574.49     23.46 o 
  -5   4   5      212.59      213.66     15.52 o 
  -4   4   5       29.41       34.51      8.45 o 
  -3   4   5        0.62       -6.32      7.02 o 
  -2   4   5      855.65      858.27     18.56 o 
  -1   4   5      282.39      240.27     11.34 o 
   0   4   5     2092.95     2270.64     43.24 o 
   1   4   5      347.80      301.09     12.75 o 
   2   4   5     1188.42     1254.50     20.82 o 
   3   4   5       39.72       58.82      8.18 o 
   4   4   5     2003.87     2036.37     65.79 o 
   5   4   5      906.46      894.02     29.91 o 
   6   4   5      815.97      788.48     31.59 o 
   7   4   5      215.62      219.78     14.01 o 
   8   4   5     1422.18     1376.14     50.23 o 
   9   4   5        0.46       26.72     19.53 o 
  -9   5   5      428.86      434.74     33.79 o 
  -8   5   5      794.54      783.00     39.06 o 
  -7   5   5      367.09      350.99     27.78 o 
  -6   5   5    16743.37    16426.43    218.75 o 
  -5   5   5     3195.18     3012.79     52.65 o 
  -4   5   5      872.28      808.82     22.40 o 
  -3   5   5        4.29        6.69      7.66 o 
  -2   5   5    33939.96    33414.70    365.43 o 
  -1   5   5     5619.21     5902.14     71.46 o 
   0   5   5     1416.56     1583.74     34.65 o 
   1   5   5     1503.71     1682.83     48.27 o 
   2   5   5    45431.57    45419.51    516.24 o 
   3   5   5      386.73      373.90     12.51 o 
   4   5   5      626.70      653.99     17.47 o 
   5   5   5      297.44      299.86     30.89 o 
   6   5   5    12219.17    12144.77    225.95 o 
   7   5   5       16.85       14.50     10.57 o 
   8   5   5      205.09      203.61     25.67 o 
   9   5   5        1.56       12.91     22.09 o 
  -8   6   5      302.92      465.03     34.31 o 
  -7   6   5     1620.65     1480.15     50.22 o 
  -6   6   5       35.72       35.95     14.53 o 
  -5   6   5     4470.40     4322.72     76.09 o 
  -4   6   5        4.08       42.24     12.09 o 
  -3   6   5     1962.19     1903.74     42.81 o 
  -2   6   5      130.81      142.97     12.23 o 
  -1   6   5     2420.07     2428.80     38.56 o 
   0   6   5       80.17       99.72     19.52 o 
   1   6   5      684.32      683.05     22.36 o 
   2   6   5       31.05       29.60     13.81 o 
   3   6   5        4.71        8.30      8.51 o 
   4   6   5      513.47      550.33     20.45 o 
   5   6   5      200.14      182.68     15.00 o 
   6   6   5     1071.65     1042.98     30.33 o 
   7   6   5      577.90      508.30     25.31 o 
   8   6   5       38.19       79.39     34.47 o 
  -8   7   5     3661.27     3554.28    107.86 o 
  -7   7   5      125.05      161.41     24.58 o 
  -6   7   5     4982.87     4979.54     89.50 o 
  -5   7   5      411.39      404.22     25.25 o 
  -4   7   5     4269.51     4168.12     74.66 o 
  -3   7   5     1228.02     1253.13     33.22 o 
  -2   7   5    12997.09    12676.43    167.21 o 
  -1   7   5     1322.32     1449.30     48.95 o 
   0   7   5     1930.84     1998.22     49.80 o 
   1   7   5     1343.12     1387.57     37.89 o 
   2   7   5    15641.25    15800.33    286.54 o 
   3   7   5      672.06      730.89     27.32 o 
   4   7   5     2223.90     2226.03     71.25 o 
   5   7   5     1481.66     1428.03     45.08 o 
   6   7   5    11342.09    10883.73    182.98 o 
   7   7   5      613.22      600.67     31.10 o 
   8   7   5     1261.98     1418.57     63.58 o 
  -7   8   5     1217.50     1252.93     60.61 o 
  -6   8   5      308.74      333.73     30.20 o 
  -5   8   5     2768.31     2627.43     60.13 o 
  -4   8   5      128.40       96.02     16.71 o 
  -3   8   5     1197.37     1290.83     38.78 o 
  -2   8   5      124.70      154.10     16.30 o 
  -1   8   5     1731.60     1763.58     53.07 o 
   0   8   5       32.95       35.27     13.75 o 
   1   8   5      378.98      414.05     22.46 o 
   2   8   5      112.78      136.32     24.48 o 
   3   8   5        3.79       28.22     14.41 o 
   4   8   5      106.56      101.14     18.21 o 
   5   8   5      150.56      173.89     21.94 o 
   6   8   5      131.60      208.42     33.56 o 
   7   8   5      270.25      319.75     29.88 o 
  -7   9   5       37.09       61.27     23.91 o 
  -6   9   5        2.23        9.71     19.48 o 
  -5   9   5      540.71      512.47     31.55 o 
  -4   9   5    19667.00    19741.42    258.55 o 
  -3   9   5      505.93      532.62     26.70 o 
  -2   9   5        0.66       30.56     15.06 o 
  -1   9   5     2527.81     2504.33     67.33 o 
   0   9   5    41917.83    41453.82    701.16 o 
   1   9   5     2768.93     2942.41    105.51 o 
   2   9   5      259.80      238.17     32.20 o 
   3   9   5     1025.48     1095.08     48.59 o 
   4   9   5    22542.41    22268.57    344.58 o 
   5   9   5     2502.60     2440.49     67.61 o 
   6   9   5      174.90      239.85     27.18 o 
   7   9   5      815.42      820.94     42.06 o 
  -6  10   5      279.36      346.75     42.94 o 
  -5  10   5       19.10       40.30     25.78 o 
  -4  10   5       38.66       70.37     37.19 o 
  -3  10   5      109.65      117.32     19.98 o 
  -2  10   5       35.97       32.81     19.14 o 
  -1  10   5        1.22       51.38     18.66 o 
   0  10   5      251.11      302.75     46.29 o 
   1  10   5       68.02       95.74     33.30 o 
   2  10   5       64.93       25.89     21.27 o 
   3  10   5      615.19      617.90     36.24 o 
   4  10   5      803.78      774.27     57.73 o 
   5  10   5        7.70       -4.55     18.62 o 
   6  10   5      824.67      803.34     43.98 o 
  -5  11   5      344.59      339.29     42.77 o 
  -4  11   5      185.52      139.37     29.39 o 
  -3  11   5      217.91      270.74     36.92 o 
  -2  11   5     9932.65    10175.06    191.09 o 
  -1  11   5      564.52      555.45     48.84 o 
   0  11   5      135.12      213.13     34.85 o 
   1  11   5       27.98       52.46     42.17 o 
   2  11   5    11550.12    11267.91    459.46 o 
   3  11   5      236.50      251.26     41.85 o 
   4  11   5      438.31      351.25     47.48 o 
   5  11   5        5.16       16.65     23.89 o 
  -4  12   5       81.90      193.68     37.66 o 
  -3  12   5     1187.31     1085.21     68.74 o 
  -2  12   5      175.18      111.80     48.02 o 
  -1  12   5      611.04      691.31     56.67 o 
   0  12   5       80.53       70.17     31.96 o 
   1  12   5      186.24      264.63     49.43 o 
   2  12   5      830.52      849.08     53.95 o 
   3  12   5       18.41       71.10     33.00 o 
   4  12   5      345.01      391.68     53.63 o 
  -3  13   5     3024.44     3041.03    137.81 o 
  -2  13   5     1476.96     1596.03     84.09 o 
  -1  13   5     3513.85     3436.66    121.25 o 
   0  13   5     6132.38     6230.66    172.74 o 
   1  13   5     3406.08     3156.46    356.60 o 
   2  13   5     2508.69     2395.12    166.62 o 
   3  13   5     2891.85     2646.97    281.48 o 
  -8   0   6    14124.25    14198.24    274.07 o 
  -6   0   6      265.44      310.59     27.66 o 
  -4   0   6    45771.65    43823.88    622.57 o 
  -2   0   6     5126.69     5559.01     81.78 o 
   0   0   6   216311.25   208997.83   4533.06 o 
   2   0   6    38848.93    43530.34    711.37 o 
   6   0   6      186.69      232.68     27.56 o 
   8   0   6     5050.14     5107.41    139.30 o 
  -9   1   6      241.27      281.28     28.24 o 
  -8   1   6      965.39      992.25     36.26 o 
  -7   1   6      443.75      443.89     24.33 o 
  -6   1   6      957.18      954.54     30.97 o 
  -5   1   6     1588.15     1579.19     33.51 o 
  -4   1   6     2538.75     2424.66     40.81 o 
  -3   1   6      144.38      121.37      9.00 o 
  -2   1   6      389.55      298.22      9.97 o 
  -1   1   6     1238.88     1221.43     22.20 o 
   0   1   6        7.80       14.99      4.44 o 
   1   1   6        0.22       -3.87      3.87 o 
   2   1   6      520.79      632.55     13.06 o 
   3   1   6        0.39       -9.61     15.72 o 
   4   1   6      292.44      342.19     20.09 o 
   5   1   6      391.65      365.67     13.29 o 
   6   1   6     2101.41     2097.45     41.85 o 
   7   1   6        1.57        7.46      7.66 o 
   8   1   6     1789.31     1714.68     47.61 o 
   9   1   6       80.36       87.00     20.48 o 
  -9   2   6      234.38      281.19     27.34 o 
  -8   2   6      936.59      950.90     35.97 o 
  -7   2   6        8.26        7.66     12.79 o 
  -6   2   6    23656.64    23049.19    263.40 o 
  -5   2   6      136.41      152.59     19.64 o 
  -4   2   6     1019.44     1044.77     23.48 o 
  -3   2   6     8164.85     8254.71     93.91 o 
  -2   2   6    40717.03    38608.75    362.70 o 
  -1   2   6       66.61       38.27      6.37 o 
   0   2   6     2736.46     2487.29     39.34 o 
   1   2   6    16021.75    16272.31    180.46 o 
   2   2   6    55350.88    55601.72    704.08 o 
   3   2   6    20881.09    21529.77    922.85 o 
   4   2   6     4018.38     4051.70    133.43 o 
   5   2   6     4212.20     4378.75    108.86 o 
   6   2   6    16665.13    16237.08    248.72 o 
   7   2   6     3686.26     3718.27     92.13 o 
   8   2   6     1999.55     2019.16     58.04 o 
   9   2   6     2463.48     2399.60     71.22 o 
  -9   3   6     1219.89     1230.53     49.26 o 
  -8   3   6        3.42       13.15     15.68 o 
  -7   3   6     2877.74     2758.24     53.39 o 
  -6   3   6      675.51      688.99     30.54 o 
  -5   3   6     2713.23     2783.32     48.61 o 
  -4   3   6        5.30        7.84      8.48 o 
  -3   3   6     1728.52     1866.52     31.90 o 
  -2   3   6      425.04      447.52     13.39 o 
  -1   3   6     3162.37     3327.14     46.19 o 
   0   3   6      710.98      693.50     17.41 o 
   1   3   6     2181.95     2435.44     50.80 o 
   2   3   6        2.30       -6.56      6.56 o 
   3   3   6        0.36        3.61      5.09 o 
   4   3   6      416.51      377.81     16.35 o 
   5   3   6      159.57      105.69     18.99 o 
   6   3   6       76.44       71.73     21.80 o 
   7   3   6       10.39      -14.93     17.93 o 
   8   3   6       14.20      106.70     33.58 o 
   9   3   6       63.12       53.35     20.13 o 
  -9   4   6      194.47      179.04     25.93 o 
  -8   4   6      868.83      887.06     39.99 o 
  -7   4   6        3.22        9.16     12.79 o 
  -6   4   6    12420.00    12358.24    171.56 o 
  -5   4   6      103.34      115.38     13.68 o 
  -4   4   6     5448.04     5322.98     75.02 o 
  -3   4   6      558.99      507.18     17.12 o 
  -2   4   6    31412.84    31936.55    306.08 o 
  -1   4   6     7679.21     7673.46     88.24 o 
   0   4   6     8291.78     8149.50     92.11 o 
   1   4   6     7784.18     7769.02     92.84 o 
   2   4   6    17225.56    17906.08    211.36 o 
   3   4   6     2547.42     2548.64     42.87 o 
   4   4   6     9805.59    10018.93    149.37 o 
   5   4   6     7784.86     7711.05    194.22 o 
   6   4   6     6033.31     5943.46    161.64 o 
   7   4   6     2722.48     2652.87     98.48 o 
   8   4   6     3450.13     3312.87     83.18 o 
   9   4   6      753.25      771.91     43.35 o 
  -9   5   6      372.57      408.24     34.03 o 
  -8   5   6      682.67      648.32     36.88 o 
  -7   5   6      177.15      188.95     21.13 o 
  -6   5   6      269.08      310.40     22.38 o 
  -5   5   6      753.45      794.77     26.83 o 
  -4   5   6     1642.94     1532.98     31.74 o 
  -3   5   6      610.98      669.21     21.90 o 
  -2   5   6      302.81      279.68     13.30 o 
  -1   5   6      185.00      206.86     11.47 o 
   0   5   6       11.29       -1.73      7.91 o 
   1   5   6      952.96      945.89     31.94 o 
   2   5   6      220.96      266.07     11.43 o 
   3   5   6       69.19       82.38      7.42 o 
   4   5   6      310.33      349.13     28.12 o 
   5   5   6      221.56      246.38     17.05 o 
   6   5   6      693.47      755.71     55.32 o 
   7   5   6      176.96      169.57     18.36 o 
   8   5   6     1242.33     1218.53     48.67 o 
   9   5   6      153.66      155.76     26.86 o 
  -8   6   6    12880.14    12894.58    206.56 o 
  -7   6   6       98.25      107.81     21.59 o 
  -6   6   6       31.65        9.95     14.65 o 
  -5   6   6     1491.07     1472.76     44.33 o 
  -4   6   6    37335.52    36417.85    377.10 o 
  -3   6   6       59.35       86.83     11.22 o 
  -2   6   6       27.70       59.79      9.34 o 
  -1   6   6     1505.10     1494.31     29.17 o 
   0   6   6    36874.39    37456.82    483.24 o 
   1   6   6      891.20      878.05     37.94 o 
   2   6   6       87.29       96.15     17.45 o 
   3   6   6      493.36      530.20     18.74 o 
   4   6   6    26749.82    26400.43    389.17 o 
   5   6   6      270.59      260.29     21.78 o 
   6   6   6     2495.80     2434.77     47.58 o 
   7   6   6        7.38       -9.51     10.73 o 
   8   6   6     9208.62     9210.66    191.17 o 
  -8   7   6     2846.97     2892.14     78.21 o 
  -7   7   6      191.47      168.42     25.49 o 
  -6   7   6     1867.85     1795.37     49.61 o 
  -5   7   6       59.68       54.14     15.84 o 
  -4   7   6     2416.44     2330.93     70.10 o 
  -3   7   6       39.90       25.79      9.92 o 
  -2   7   6     1256.84     1198.68     30.36 o 
  -1   7   6      510.68      528.82     20.40 o 
   0   7   6     2179.10     2103.41     58.29 o 
   1   7   6       74.39       94.66     19.16 o 
   2   7   6      158.14      132.41     20.86 o 
   3   7   6      185.71      218.56     18.26 o 
   4   7   6      313.93      346.45     25.47 o 
   5   7   6       63.68       46.97     15.36 o 
   6   7   6      327.06      393.55     26.12 o 
   7   7   6        0.42        6.51     13.66 o 
   8   7   6      992.62      960.34     52.83 o 
  -7   8   6       67.89       55.61     22.43 o 
  -6   8   6     9089.24     9261.77    146.67 o 
  -5   8   6        7.58       -1.01     14.79 o 
  -4   8   6      634.69      623.77     29.62 o 
  -3   8   6     1451.53     1340.45     36.38 o 
  -2   8   6    29485.71    29235.64    356.79 o 
  -1   8   6     1749.81     1769.94     52.94 o 
   0   8   6     2082.04     2072.94     53.56 o 
   1   8   6     4307.00     4319.18    105.93 o 
   2   8   6    31468.69    30665.85    528.54 o 
   3   8   6     4313.85     4132.34    121.71 o 
   4   8   6       82.73       89.44     21.69 o 
   5   8   6     2607.57     2441.94     63.50 o 
   6   8   6    10734.92    10520.58    182.21 o 
   7   8   6     1767.32     1719.39     54.24 o 
  -7   9   6      593.07      549.79     39.84 o 
  -6   9   6      620.67      656.85     39.56 o 
  -5   9   6      373.30      386.73     28.22 o 
  -4   9   6      139.03      228.30     22.68 o 
  -3   9   6      643.69      653.32     29.31 o 
  -2   9   6      520.50      517.76     37.91 o 
  -1   9   6        0.73      -10.12     15.48 o 
   0   9   6        8.50       27.40     34.14 o 
   1   9   6      244.41      255.40     46.81 o 
   2   9   6        0.91        5.99     17.85 o 
   3   9   6      169.89      200.45     25.62 o 
   4   9   6       65.67      115.66     22.00 o 
   5   9   6      439.37      423.24     34.55 o 
   6   9   6      377.06      354.81     30.21 o 
   7   9   6      347.68      356.29     30.28 o 
  -6  10   6     2496.02     2407.65     81.40 o 
  -5  10   6      955.66      870.13     48.58 o 
  -4  10   6     4684.98     4916.70    113.39 o 
  -3  10   6     3055.38     2996.80     67.70 o 
  -2  10   6     3150.37     3170.82     84.21 o 
  -1  10   6     4453.48     4448.08    101.68 o 
   0  10   6     9081.79     8876.08    198.98 o 
   1  10   6     4272.07     4139.27    197.19 o 
   2  10   6     1278.37     1410.63     72.42 o 
   3  10   6     4497.68     4351.46    114.71 o 
   4  10   6     7734.87     7391.62    167.97 o 
   5  10   6     2508.12     2351.14     78.99 o 
   6  10   6      727.26      657.22     40.76 o 
  -5  11   6      290.85      424.64     46.87 o 
  -4  11   6      341.48      390.80     37.85 o 
  -3  11   6      450.03      458.12     57.08 o 
  -2  11   6      416.90      492.89     38.76 o 
  -1  11   6       70.81       62.84     29.66 o 
   0  11   6      584.46      533.72     48.30 o 
   1  11   6       10.69       17.82     29.96 o 
   2  11   6      123.11      162.89     38.03 o 
   3  11   6       81.92       56.83     41.93 o 
   4  11   6      170.28      193.22     32.00 o 
   5  11   6       68.94       56.05     27.60 o 
  -4  12   6     7527.40     7622.51    236.86 o 
  -3  12   6      815.03      731.43     55.49 o 
  -2  12   6      617.06      639.93     56.03 o 
  -1  12   6      326.94      326.52     44.91 o 
   0  12   6     8538.55     8378.99    204.03 o 
   1  12   6       53.42      115.39     41.69 o 
   2  12   6      479.46      509.95     55.58 o 
   3  12   6      661.71      657.90     62.38 o 
   4  12   6     6705.09     6525.31    201.34 o 
  -2  13   6     1105.99     1117.01     73.46 o 
  -1  13   6       48.41      108.52     36.46 o 
   0  13   6      923.54      938.93     69.54 o 
   1  13   6      136.40      216.11     49.98 o 
   2  13   6      195.61      165.75     64.86 o 
  -9   0   7      896.35      893.86     54.47 o 
  -7   0   7     1186.07     1179.61     52.13 o 
  -5   0   7     3166.08     3110.83     68.61 o 
  -3   0   7     3448.95     3259.79     56.34 o 
  -1   0   7       85.85       40.22      8.45 o 
   1   0   7       65.80       47.68      6.95 o 
   3   0   7     1669.18     1797.85     41.21 o 
   7   0   7      930.66      869.67    105.15 o 
   9   0   7      796.15      744.36    167.27 o 
  -9   1   7     1117.45     1126.89     58.74 o 
  -8   1   7     2283.65     2376.98     56.45 o 
  -7   1   7     2410.95     2345.70     58.01 o 
  -6   1   7    10254.05    10019.26    128.64 o 
  -5   1   7     3848.80     3839.56     59.98 o 
  -4   1   7     2641.29     2628.46     43.94 o 
  -3   1   7    13302.61    12783.09    123.12 o 
  -2   1   7    45441.59    46142.72    431.30 o 
  -1   1   7    23397.70    22820.82    217.86 o 
   0   1   7    11498.31    11513.32    106.45 o 
   1   1   7    13379.00    13284.02    148.35 o 
   2   1   7    70202.97    74297.37    787.87 o 
   3   1   7     6896.86     7330.84    138.95 o 
   5   1   7     2638.14     2676.68     63.50 o 
   6   1   7    18289.69    18058.33    314.34 o 
   7   1   7     1004.55      978.56     40.69 o 
   8   1   7      504.58      517.61     26.23 o 
   9   1   7      428.25      405.84     30.23 o 
  -9   2   7      748.96      837.45     40.72 o 
  -8   2   7     2486.86     2497.36     58.77 o 
  -7   2   7     1712.20     1701.35     44.55 o 
  -6   2   7     2135.01     2134.70     44.17 o 
  -5   2   7      204.38      194.74     15.35 o 
  -4   2   7      870.53      820.47     21.68 o 
  -3   2   7     7038.77     6939.94     82.18 o 
  -2   2   7     4402.06     4504.42     52.86 o 
  -1   2   7     1378.09     1299.75     23.01 o 
   0   2   7      532.58      583.07     14.90 o 
   1   2   7      386.91      374.37     10.89 o 
   2   2   7     1208.04     1399.01     28.77 o 
   3   2   7        3.31       -1.93      7.38 o 
   4   2   7       85.14       90.41     18.56 o 
   5   2   7      127.56      151.38     33.30 o 
   6   2   7     1200.85     1248.81     54.52 o 
   7   2   7       36.15       57.03     22.55 o 
   8   2   7      255.88      238.30     20.94 o 
   9   2   7      172.42      199.30     24.55 o 
  -9   3   7        0.28        1.27     18.95 o 
  -8   3   7     3838.22     3975.17     78.01 o 
  -7   3   7       61.28       74.33     15.16 o 
  -6   3   7     3219.33     3202.85     56.82 o 
  -5   3   7       38.01       41.68     11.69 o 
  -4   3   7    14561.19    14169.17    155.77 o 
  -3   3   7     3794.67     3942.58     57.82 o 
  -2   3   7     2426.41     2517.52     35.47 o 
  -1   3   7        0.70       12.30      6.58 o 
   0   3   7    19470.36    17982.06    196.98 o 
   1   3   7      232.21      230.11     18.03 o 
   2   3   7       72.52       60.91      7.90 o 
   3   3   7     7521.39     7923.09    108.53 o 
   4   3   7    36019.48    34839.96    981.37 o 
   5   3   7       45.06       60.55     16.91 o 
   6   3   7      298.47      322.32     25.25 o 
   7   3   7      303.37      365.07     37.57 o 
   8   3   7    15892.20    15659.65    363.42 o 
   9   3   7      470.98      498.62     41.52 o 
  -9   4   7        8.65       16.97     19.51 o 
  -8   4   7     1036.92     1028.58     43.71 o 
  -7   4   7       57.57       63.22     15.37 o 
  -6   4   7     2064.84     2046.28     44.52 o 
  -5   4   7      191.62      213.30     16.98 o 
  -4   4   7     1312.49     1306.61     27.36 o 
  -3   4   7      388.03      369.42     16.45 o 
  -2   4   7       46.74       67.50      8.27 o 
  -1   4   7        0.26       -6.42      6.42 o 
   0   4   7       59.40       69.32     10.44 o 
   1   4   7        6.95        2.91      7.43 o 
   2   4   7      502.54      490.02     13.25 o 
   3   4   7     1891.80     1984.27     36.25 o 
   4   4   7     1621.65     1660.07     33.66 o 
   5   4   7       33.24       25.33     24.02 o 
   6   4   7     2648.53     2384.25     87.43 o 
   7   4   7      359.52      305.01     60.05 o 
   8   4   7     1390.66     1330.22     73.35 o 
   9   4   7      399.51      377.72     40.13 o 
  -8   5   7      319.22      260.11     32.43 o 
  -7   5   7     3368.14     3414.97     70.44 o 
  -6   5   7    13004.41    12773.21    161.94 o 
  -5   5   7    11818.35    11536.84    135.90 o 
  -4   5   7      262.44      308.17     18.51 o 
  -3   5   7    11213.20    10935.29    126.08 o 
  -2   5   7    41139.89    41440.90    395.81 o 
  -1   5   7    28728.92    29622.58    303.79 o 
   0   5   7       21.40       33.04      8.75 o 
   1   5   7    26066.02    27287.29    398.61 o 
   2   5   7    38107.26    38677.37    448.13 o 
   3   5   7     2796.89     2746.61     38.52 o 
   4   5   7      164.02      180.57     15.34 o 
   5   5   7     8729.28     8463.04    152.49 o 
   6   5   7    18934.67    17442.51    393.68 o 
   7   5   7      680.95      574.20    119.45 o 
   8   5   7      280.42      217.22     23.62 o 
  -8   6   7      265.01      444.30     35.06 o 
  -7   6   7     1599.97     1524.42     52.47 o 
  -6   6   7        6.62       26.34     15.34 o 
  -5   6   7     1853.13     1836.78     46.72 o 
  -4   6   7       16.32       78.40     12.40 o 
  -3   6   7     3543.12     3475.67     53.32 o 
  -2   6   7      189.88      174.38     12.70 o 
  -1   6   7     1907.79     1944.38     34.38 o 
   0   6   7      444.85      514.53     33.69 o 
   1   6   7      763.31      808.72     38.98 o 
   2   6   7     2187.68     2246.00     53.16 o 
   3   6   7      134.98      146.79     11.90 o 
   4   6   7      896.07      920.30     34.39 o 
   5   6   7        3.13       -3.96      9.32 o 
   6   6   7      221.72      254.87     16.21 o 
   7   6   7      262.29      275.75     25.70 o 
   8   6   7     1976.60     2016.73     67.30 o 
  -8   7   7     8440.50     8663.68    157.59 o 
  -7   7   7      546.28      606.24     38.36 o 
  -6   7   7      523.31      550.46     31.05 o 
  -5   7   7     1618.73     1630.25     46.10 o 
  -4   7   7    15810.74    15648.17    207.77 o 
  -3   7   7     2050.13     1992.56     42.54 o 
  -2   7   7      739.88      758.39     26.96 o 
  -1   7   7     3344.18     3431.85     51.78 o 
   0   7   7    24519.54    24932.78    370.59 o 
   1   7   7     3893.50     3995.86     78.67 o 
   2   7   7     4644.99     4588.59    106.79 o 
   3   7   7     4341.29     4250.42     81.06 o 
   4   7   7     9743.76     9333.52    176.51 o 
   5   7   7     1044.51     1127.29     42.31 o 
   6   7   7     4037.87     3900.56     81.64 o 
   7   7   7      885.34      877.53     46.69 o 
   8   7   7     2960.24     2995.87    136.81 o 
  -7   8   7     1402.87     1418.89     55.60 o 
  -6   8   7     1403.54     1412.26     47.94 o 
  -5   8   7     2258.08     2368.36     58.19 o 
  -4   8   7      407.30      428.56     29.36 o 
  -3   8   7     1637.59     1577.39     47.28 o 
  -2   8   7      429.48      451.10     27.35 o 
  -1   8   7     1632.14     1644.69     58.71 o 
   0   8   7      613.01      637.90     40.90 o 
   1   8   7     2600.29     2678.16     78.10 o 
   2   8   7        7.02       29.47     27.90 o 
   3   8   7     1275.48     1159.55     45.84 o 
   4   8   7        5.77        9.14     15.36 o 
   5   8   7        0.31      -10.71     14.29 o 
   6   8   7        0.82       22.79     17.77 o 
   7   8   7       64.44       76.18     17.89 o 
  -7   9   7      362.92      382.02     36.07 o 
  -6   9   7      294.37      309.15     31.75 o 
  -5   9   7        2.10      -16.07     16.07 o 
  -4   9   7    10348.25    10496.36    172.17 o 
  -3   9   7        1.69       16.09     20.75 o 
  -2   9   7      536.65      566.62     31.63 o 
  -1   9   7       76.17       96.95     21.00 o 
   0   9   7    29920.19    29430.86    486.25 o 
   1   9   7      325.03      301.24     31.53 o 
   2   9   7      270.53      318.86     37.95 o 
   3   9   7      423.79      416.82     41.41 o 
   4   9   7    16654.13    16390.55    300.98 o 
   5   9   7      944.71     1020.98     50.25 o 
   6   9   7      426.12      433.24     54.56 o 
   7   9   7      249.22      266.89     26.81 o 
  -6  10   7      881.95      843.36     59.34 o 
  -5  10   7      328.51      320.94     35.18 o 
  -4  10   7      670.87      667.82     43.34 o 
  -3  10   7        2.95       11.67     16.78 o 
  -2  10   7       34.09       32.42     19.65 o 
  -1  10   7      879.07      804.07     43.50 o 
   0  10   7        8.16        9.62     23.00 o 
   1  10   7       71.10       17.27     40.07 o 
   2  10   7     1462.25     1460.80     81.56 o 
   3  10   7      177.54      229.37     38.18 o 
   4  10   7      598.03      646.34     90.63 o 
   5  10   7      299.89      330.64     30.89 o 
   6  10   7     1329.76     1344.97     79.02 o 
  -5  11   7     1043.32     1159.86     67.37 o 
  -4  11   7        3.23       14.77     23.17 o 
  -3  11   7     2470.20     2526.15    108.14 o 
  -2  11   7    14993.08    14682.90    256.47 o 
  -1  11   7      774.03      772.36     55.88 o 
   0  11   7      721.67      667.51     52.95 o 
   1  11   7     1048.74     1094.87     91.99 o 
   2  11   7    13979.35    12805.20    456.40 o 
   3  11   7     1154.19     1112.84    167.06 o 
   4  11   7       14.82       -7.17     39.31 o 
   5  11   7      170.13      173.74     33.15 o 
  -4  12   7      188.34      207.30     39.16 o 
  -3  12   7     1111.98     1287.09    145.76 o 
  -2  12   7       16.06        3.89     29.59 o 
  -1  12   7      849.68      959.90     65.73 o 
   0  12   7      215.11      160.03     38.56 o 
   1  12   7      949.62      940.30    108.86 o 
   2  12   7       51.26       41.33     32.04 o 
   3  12   7      287.25      257.46     66.39 o 
   4  12   7     1046.58     1043.76     75.78 o 
  -2  13   7      117.39      138.34     66.94 o 
  -1  13   7     2048.68     1872.12    106.19 o 
   0  13   7    10261.64    10687.09    594.74 o 
   1  13   7     2052.40     1979.95    172.41 o 
   2  13   7      213.93      228.13     62.45 o 
  -8   0   8    13495.34    13692.08    270.41 o 
  -6   0   8      303.15      319.31     30.42 o 
  -4   0   8    81776.66    79599.65   1114.89 o 
  -2   0   8        0.98      -17.52     17.52 o 
   0   0   8   167195.92   166682.03   3082.54 o 
   2   0   8     5564.54     5749.01    144.30 o 
   6   0   8     1508.76     1448.47     93.25 o 
   8   0   8    11786.94    11958.63    273.41 o 
  -9   1   8      715.29      745.87     36.74 o 
  -8   1   8      750.96      697.88     32.99 o 
  -7   1   8      279.70      258.28     21.55 o 
  -6   1   8     3927.19     3976.12     65.36 o 
  -5   1   8      559.12      575.45     21.89 o 
  -4   1   8     2022.99     1929.95     32.46 o 
  -3   1   8      862.53      835.90     18.50 o 
  -2   1   8     1448.19     1467.44     28.17 o 
  -1   1   8        3.65       -5.54      5.54 o 
   0   1   8     5023.24     5179.52     53.98 o 
   1   1   8      255.80      321.25     10.25 o 
   2   1   8      227.20      301.71     12.68 o 
   3   1   8        7.92        4.10      6.62 o 
   5   1   8      881.16      878.59     29.35 o 
   6   1   8      368.70      422.01     27.95 o 
   7   1   8      307.56      289.25     25.44 o 
   8   1   8     1668.53     1644.51     95.63 o 
   9   1   8        0.68       -5.58     16.35 o 
  -9   2   8        6.38       30.25     18.53 o 
  -8   2   8      514.24      544.39     30.67 o 
  -7   2   8        9.22       15.77     12.87 o 
  -6   2   8    22782.64    22145.81    262.76 o 
  -5   2   8      356.72      328.17     18.18 o 
  -4   2   8       73.52       86.80     10.72 o 
  -3   2   8       56.21       35.61      7.80 o 
  -2   2   8    64126.31    63761.13    593.47 o 
  -1   2   8    11034.66    11772.84    113.54 o 
   0   2   8     3473.43     3977.29     46.76 o 
   1   2   8     2559.84     2676.96     36.19 o 
   2   2   8    55158.71    54603.95    787.51 o 
   3   2   8     2548.92     2576.53     52.00 o 
   4   2   8       53.53       61.80     17.47 o 
   5   2   8     1561.03     1625.57     71.41 o 
   6   2   8    26410.51    26912.35    551.12 o 
   7   2   8     1414.61     1426.37     59.31 o 
   8   2   8      542.23      509.86     64.09 o 
   9   2   8      536.06      494.25     31.90 o 
  -9   3   8     2061.17     2099.99     63.41 o 
  -8   3   8       14.42       35.90     17.44 o 
  -7   3   8     2807.40     2783.43     59.71 o 
  -6   3   8        0.32       -0.45     11.93 o 
  -5   3   8     3970.76     3834.41     62.08 o 
  -4   3   8      112.73      134.56     12.61 o 
  -3   3   8     5341.48     5250.62     59.92 o 
  -2   3   8       34.92       21.47      7.67 o 
  -1   3   8     3192.50     3215.02     53.47 o 
   0   3   8      795.13      801.72     23.83 o 
   1   3   8      284.03      332.35     13.09 o 
   2   3   8       37.58       21.86      7.59 o 
   3   3   8       70.85       86.30      8.05 o 
   4   3   8      260.44      224.92     30.14 o 
   5   3   8      454.32      440.68     36.58 o 
   6   3   8     1032.80      967.49    128.84 o 
   7   3   8      291.54      231.54     32.25 o 
   8   3   8        1.58       59.25     45.20 o 
   9   3   8      535.93      553.92     36.42 o 
  -9   4   8       78.87       76.05     23.04 o 
  -8   4   8      779.39      844.12     46.04 o 
  -7   4   8        5.98       18.19     14.12 o 
  -6   4   8     8586.14     8655.89    118.15 o 
  -5   4   8      666.58      648.89     22.86 o 
  -4   4   8     1560.37     1561.56     30.81 o 
  -3   4   8      469.40      498.77     34.68 o 
  -2   4   8    36476.16    36409.16    348.91 o 
  -1   4   8     1642.34     1543.35     28.18 o 
   0   4   8     8081.50     8143.25    116.54 o 
   1   4   8     4913.70     5027.20     66.21 o 
   2   4   8    34926.62    34755.27    392.54 o 
   3   4   8     2273.43     2370.34     39.14 o 
   4   4   8      861.00      863.19     25.11 o 
   5   4   8     1390.97     1224.42     73.81 o 
   6   4   8     9527.19     8877.75    295.68 o 
   7   4   8     1552.88     1570.89     73.35 o 
   8   4   8      786.36      817.41     59.20 o 
   9   4   8      382.29      414.74     31.61 o 
  -8   5   8      823.83      769.54     40.96 o 
  -7   5   8     1574.03     1571.63     46.63 o 
  -6   5   8      822.52      877.94     42.12 o 
  -5   5   8     4182.32     4188.06     63.49 o 
  -4   5   8     1094.09     1061.19     27.76 o 
  -3   5   8      333.62      342.20     16.86 o 
  -2   5   8      450.97      464.45     16.96 o 
  -1   5   8     1990.66     2088.30     36.17 o 
   0   5   8      458.92      441.10     16.70 o 
   1   5   8     1602.69     1664.62     33.84 o 
   2   5   8      996.43     1032.05     23.13 o 
   3   5   8      543.42      541.60     13.57 o 
   4   5   8      258.39      264.98     20.77 o 
   5   5   8        7.76       38.38     11.39 o 
   6   5   8      144.07      171.86     42.15 o 
   7   5   8      365.98      404.56     45.17 o 
   8   5   8      426.06      399.88     26.89 o 
  -8   6   8    12408.59    12583.84    205.50 o 
  -7   6   8      276.59      279.38     25.95 o 
  -6   6   8        1.97      -11.53     13.84 o 
  -5   6   8     1438.06     1453.14     42.06 o 
  -4   6   8    38287.36    38258.67    409.66 o 
  -3   6   8     2416.05     2434.56     46.11 o 
  -2   6   8     3245.18     3191.47     49.26 o 
  -1   6   8     4636.41     4768.64     77.15 o 
   0   6   8    61556.75    61075.50    709.52 o 
   1   6   8     4742.79     4784.92     89.89 o 
   2   6   8     3130.42     3257.43     68.53 o 
   3   6   8     2754.81     2722.83     56.01 o 
   4   6   8    44274.40    43572.06    615.80 o 
   5   6   8     4238.93     4338.15     84.95 o 
   6   6   8      126.98      130.11     31.18 o 
   7   6   8      762.06      712.79     35.76 o 
   8   6   8    11508.86    11680.33    229.47 o 
  -8   7   8     1674.46     1756.53     63.59 o 
  -7   7   8        0.07      -10.79     18.93 o 
  -6   7   8      765.71      806.37     36.15 o 
  -5   7   8       15.49        2.76     14.51 o 
  -4   7   8     1618.22     1614.52     40.96 o 
  -3   7   8       10.33       13.69     10.27 o 
  -2   7   8     4591.31     4256.99     66.91 o 
  -1   7   8       15.23       18.87     10.43 o 
   0   7   8       17.57       13.97     11.86 o 
   1   7   8      396.96      454.85     26.64 o 
   2   7   8      450.04      432.57     30.47 o 
   3   7   8      271.60      280.25     28.89 o 
   4   7   8       16.59       56.86     30.13 o 
   5   7   8        0.94        5.26     15.91 o 
   6   7   8      423.78      412.32     24.67 o 
   7   7   8       73.91       85.26     23.79 o 
   8   7   8      480.66      600.16     42.75 o 
  -7   8   8       20.67       17.92     22.11 o 
  -6   8   8    10857.26    10964.92    166.17 o 
  -5   8   8       16.24       39.16     16.93 o 
  -4   8   8      357.79      373.04     29.05 o 
  -3   8   8        5.89        0.09     11.98 o 
  -2   8   8    23845.87    23052.02    290.86 o 
  -1   8   8       43.13       15.09     17.82 o 
   0   8   8       51.66       95.34     17.15 o 
   1   8   8      118.07      129.90     23.19 o 
   2   8   8    26659.69    26102.71    457.76 o 
   3   8   8      459.65      540.66     42.17 o 
   4   8   8      256.37      243.54     26.93 o 
   5   8   8       12.11       10.06     16.38 o 
   6   8   8     9924.06     9575.28    167.27 o 
   7   8   8      286.80      282.53     34.58 o 
  -7   9   8     1337.61     1498.60     68.06 o 
  -6   9   8      133.68      110.49     46.59 o 
  -5   9   8     1919.38     1896.11     74.67 o 
  -4   9   8      134.62      167.82     24.14 o 
  -3   9   8      385.36      497.35     31.44 o 
  -2   9   8        0.50      -15.94     15.94 o 
  -1   9   8      266.36      303.90     28.57 o 
   0   9   8        6.27        9.39     16.74 o 
   1   9   8       65.65       86.43     22.90 o 
   2   9   8      660.96      645.42     48.40 o 
   3   9   8      398.02      339.96     39.02 o 
   4   9   8      363.29      406.22     48.48 o 
   5   9   8      394.58      372.49     29.47 o 
   6   9   8      438.18      438.30     31.24 o 
   7   9   8      590.11      591.46     51.28 o 
  -6  10   8     2255.46     2224.08     90.14 o 
  -5  10   8      377.12      345.97     41.98 o 
  -4  10   8     3895.93     3938.89    101.16 o 
  -3  10   8     4186.88     4244.87     85.01 o 
  -2  10   8     2775.87     2712.79     77.93 o 
  -1  10   8     2230.30     2305.08     84.95 o 
   0  10   8     4143.98     4363.09    163.16 o 
   1  10   8     2602.15     2623.40     90.62 o 
   2  10   8     3554.73     3517.76    130.26 o 
   3  10   8     5725.95     5497.23    191.51 o 
   4  10   8     4359.69     4325.97    139.53 o 
   5  10   8     2203.65     2152.60    121.91 o 
   6  10   8     2180.76     2107.31     66.37 o 
  -5  11   8     1417.31     1547.12     67.23 o 
  -4  11   8       46.94       80.23     28.21 o 
  -3  11   8     2363.05     2356.86     88.05 o 
  -2  11   8      630.26      684.75     44.70 o 
  -1  11   8      928.95      941.40     60.97 o 
   0  11   8      173.16      106.21     57.01 o 
   1  11   8      394.00      418.01    138.01 o 
   2  11   8      382.28      307.69     68.13 o 
   3  11   8      160.00      114.86     48.04 o 
   4  11   8      264.44      300.91     37.91 o 
   5  11   8       10.85       15.06     25.01 o 
  -4  12   8     6614.46     6692.61    174.71 o 
  -3  12   8     1251.75     1061.20     83.95 o 
  -2  12   8      460.31      506.31     55.36 o 
  -1  12   8     1786.91     1777.84     85.47 o 
   0  12   8    12055.16    12097.17    268.03 o 
   1  12   8     2043.18     1884.99    102.76 o 
   2  12   8      250.68      294.97     40.59 o 
   3  12   8     2186.36     2246.09    185.73 o 
   4  12   8     6807.16     6651.14    243.05 o 
  -2  13   8      336.34      214.58     42.95 o 
  -1  13   8      166.15      192.18     42.52 o 
   0  13   8      202.06      268.28     58.26 o 
   1  13   8      181.13       86.00     50.99 o 
   2  13   8       30.05       24.41     39.33 o 
  -9   0   9     2273.61     2214.59     89.16 o 
  -7   0   9     4374.00     4406.58    113.86 o 
  -5   0   9     3465.38     3336.17     74.95 o 
  -3   0   9     6493.42     6698.74    101.87 o 
  -1   0   9      397.20      396.57     16.87 o 
   1   0   9     3539.90     3708.90     52.04 o 
   3   0   9     1292.07     1397.88     36.64 o 
   5   0   9        3.55       18.56     17.03 o 
   7   0   9       44.44       45.11     21.84 o 
   9   0   9       64.13       49.90     25.33 o 
  -9   1   9       77.27       77.99     20.83 o 
  -8   1   9     1626.31     1566.63     47.80 o 
  -7   1   9     1231.41     1258.14     39.93 o 
  -6   1   9    17503.48    17043.66    204.66 o 
  -5   1   9     1122.02     1272.50     32.53 o 
  -4   1   9     4185.02     4105.25     54.51 o 
  -3   1   9    32240.05    32326.61    294.32 o 
  -2   1   9    30341.92    30004.68    303.77 o 
  -1   1   9    15113.20    14990.89    141.94 o 
   0   1   9        9.32       41.34      6.21 o 
   1   1   9    15652.83    15845.82    165.25 o 
   2   1   9    46536.97    49055.55    524.43 o 
   3   1   9    40413.79    42997.45    461.33 o 
   4   1   9     7138.28     7649.32    168.93 o 
   5   1   9    10401.82    10898.32    289.34 o 
   6   1   9    13597.26    13395.48    287.77 o 
   7   1   9     5233.23     5361.06    117.97 o 
   8   1   9     1186.20     1170.28     37.16 o 
   9   1   9     3049.60     3035.00     79.72 o 
  -9   2   9      772.32      827.92     39.07 o 
  -8   2   9     1685.27     1768.35     50.82 o 
  -7   2   9     1556.32     1529.34     40.68 o 
  -6   2   9     1072.41     1067.09     32.69 o 
  -5   2   9     1963.17     1891.01     41.33 o 
  -4   2   9     2449.78     2344.64     40.14 o 
  -3   2   9     2586.15     2512.16     37.90 o 
  -2   2   9     3692.74     3688.33     47.49 o 
  -1   2   9     2779.78     2942.14     41.27 o 
   0   2   9     1439.81     1487.68     25.33 o 
   1   2   9      466.46      432.15     12.35 o 
   2   2   9     2366.47     2418.77     36.86 o 
   3   2   9     1266.48     1266.03     27.43 o 
   4   2   9      927.77      927.48     38.14 o 
   5   2   9        1.04       12.88     17.25 o 
   6   2   9     1472.20     1497.86     58.13 o 
   7   2   9        4.39        6.16     16.69 o 
   8   2   9     1682.16     1775.68    155.15 o 
   9   2   9       65.35       57.56     18.77 o 
  -9   3   9       28.63       78.49     22.75 o 
  -8   3   9     8681.71     8902.19    139.20 o 
  -7   3   9      206.85      245.18     20.73 o 
  -6   3   9      561.11      609.36     26.11 o 
  -5   3   9      486.07      442.39     21.32 o 
  -4   3   9    24555.91    23733.29    250.85 o 
  -3   3   9      103.21      114.76      9.77 o 
  -2   3   9     2652.26     2726.47     39.14 o 
  -1   3   9     2396.89     2494.60     35.26 o 
   0   3   9    67282.10    67367.78    683.33 o 
   1   3   9     4720.49     4959.37     69.79 o 
   2   3   9     4866.19     5186.07     72.93 o 
   3   3   9      738.31      833.16     27.72 o 
   4   3   9    27752.89    28262.89    658.18 o 
   5   3   9       14.29       61.36     22.71 o 
   6   3   9     1802.55     1696.12     93.46 o 
   7   3   9      455.59      404.54     79.27 o 
   8   3   9     8228.47     7955.18    220.34 o 
   9   3   9      256.92      241.17     24.02 o 
  -9   4   9       91.95       71.31     23.46 o 
  -8   4   9     3201.88     3288.41     72.72 o 
  -7   4   9      326.58      330.35     23.29 o 
  -6   4   9     1549.64     1530.43     40.02 o 
  -5   4   9     2238.89     2199.17     42.64 o 
  -4   4   9     4118.58     3916.15     56.56 o 
  -3   4   9        3.71        1.24      8.03 o 
  -2   4   9     1741.02     1772.32     30.48 o 
  -1   4   9      292.57      292.76     13.54 o 
   0   4   9      395.95      418.43     14.86 o 
   1   4   9      812.14      824.39     31.52 o 
   2   4   9      565.19      602.53     16.17 o 
   3   4   9     1301.79     1442.18     32.22 o 
   4   4   9     1397.69     1331.28     32.33 o 
   5   4   9       28.69        5.68     23.58 o 
   6   4   9     2675.57     2519.59    118.80 o 
   7   4   9        2.47       -4.18     22.08 o 
   8   4   9     2766.84     2564.60    102.93 o 
   9   4   9        4.02        3.29     16.53 o 
  -8   5   9       66.20       82.34     31.77 o 
  -7   5   9     1143.07     1176.80     42.26 o 
  -6   5   9    13054.37    13049.88    167.70 o 
  -5   5   9     4965.29     4932.13     83.41 o 
  -4   5   9       10.92       13.06     10.91 o 
  -3   5   9    12664.17    12756.83    145.92 o 
  -2   5   9    61446.19    60973.87    576.30 o 
  -1   5   9    12439.02    12607.50    149.30 o 
   0   5   9     2086.89     2199.37     71.41 o 
   1   5   9    28109.18    28218.36    338.01 o 
   2   5   9    59942.68    59152.72    687.10 o 
   3   5   9    15023.52    15219.55    182.38 o 
   4   5   9      188.40      175.17     19.93 o 
   5   5   9    11981.23    11453.25    369.92 o 
   6   5   9    16080.90    14657.45    463.39 o 
   7   5   9     5041.95     4633.47    147.42 o 
   8   5   9       50.38       54.81     29.77 o 
  -8   6   9      631.91      626.00     41.03 o 
  -7   6   9     1836.19     1819.80     53.01 o 
  -6   6   9     2398.95     2293.44     57.40 o 
  -5   6   9     2018.10     2046.45     51.26 o 
  -4   6   9     1264.23     1264.83     44.09 o 
  -3   6   9     1255.48     1269.88     30.86 o 
  -2   6   9      721.00      675.81     20.58 o 
  -1   6   9     1742.31     1677.26     32.66 o 
   0   6   9      228.15      238.26     26.19 o 
   1   6   9      794.04      813.21     28.69 o 
   2   6   9      635.19      600.78     26.55 o 
   3   6   9       65.76       63.67     12.33 o 
   4   6   9       66.00      109.07     14.20 o 
   5   6   9        6.63       14.28     11.50 o 
   6   6   9      433.39      417.09     57.65 o 
   7   6   9        2.91       19.86     26.58 o 
   8   6   9      426.81      501.63     48.75 o 
  -8   7   9     4378.71     4590.70    105.53 o 
  -7   7   9      224.61      277.07     39.50 o 
  -6   7   9     1698.20     1879.57     53.64 o 
  -5   7   9     2311.82     2272.80     56.03 o 
  -4   7   9    17357.06    17279.20    210.85 o 
  -3   7   9     1199.76     1159.60     35.74 o 
  -2   7   9      436.01      474.26     21.28 o 
  -1   7   9     8272.79     8026.20    107.58 o 
   0   7   9    18984.24    18603.93    257.95 o 
   1   7   9    10331.74    10023.20    167.05 o 
   2   7   9       37.17       48.00     17.05 o 
   3   7   9     2277.86     2172.35     60.72 o 
   4   7   9    19081.43    18268.27    317.73 o 
   5   7   9     5764.80     5855.62    119.76 o 
   6   7   9      867.47      932.15     41.90 o 
   7   7   9     2110.91     2012.73     67.61 o 
   8   7   9     7190.35     7226.21    175.00 o 
  -7   8   9      379.25      390.27     35.30 o 
  -6   8   9      765.92      875.97     40.41 o 
  -5   8   9      517.89      559.74     31.75 o 
  -4   8   9     1313.83     1356.90     43.00 o 
  -3   8   9      827.80      849.94     33.94 o 
  -2   8   9      271.02      306.54     25.39 o 
  -1   8   9      974.26      889.09     40.18 o 
   0   8   9      583.23      626.89     43.12 o 
   1   8   9        1.16       16.28     14.84 o 
   2   8   9       33.08       67.88     25.17 o 
   3   8   9        5.69       -7.16     18.96 o 
   4   8   9        0.19       15.03     15.26 o 
   5   8   9        0.72       -5.95     15.64 o 
   6   8   9      262.79      340.84     26.29 o 
   7   8   9       17.10       48.91     24.27 o 
  -7   9   9       25.49       28.70     27.29 o 
  -6   9   9      421.39      425.91     36.65 o 
  -5   9   9      132.44      157.06     25.94 o 
  -4   9   9    13417.49    13253.16    232.22 o 
  -3   9   9       18.80       17.95     17.17 o 
  -2   9   9      694.89      734.12     40.08 o 
  -1   9   9      536.04      541.51     39.42 o 
   0   9   9    17036.54    17422.96    474.50 o 
   1   9   9      498.95      515.04     40.16 o 
   2   9   9      305.64      294.28     37.98 o 
   3   9   9        7.40        8.22     22.28 o 
   4   9   9    14156.14    13783.62    333.46 o 
   5   9   9      201.61      248.31     34.59 o 
   6   9   9      379.17      364.50     30.07 o 
  -6  10   9     3009.40     3011.07    106.77 o 
  -5  10   9      311.10      391.30     66.47 o 
  -4  10   9     2570.37     2543.04    128.23 o 
  -3  10   9      194.95      207.05     24.77 o 
  -2  10   9      670.58      676.04     53.58 o 
  -1  10   9      127.98      149.02     24.48 o 
   0  10   9     1247.41     1261.55     65.14 o 
   1  10   9      360.45      378.66     48.80 o 
   2  10   9       32.00       69.75     34.61 o 
   3  10   9        1.18      -23.42     23.42 o 
   4  10   9      281.31      241.68     40.18 o 
   5  10   9       64.19       71.67     33.36 o 
   6  10   9      659.68      678.85     39.52 o 
  -5  11   9      167.94      237.95     38.04 o 
  -4  11   9       26.35       67.41     26.39 o 
  -3  11   9      469.92      462.51     41.08 o 
  -2  11   9    16590.90    16119.93    329.44 o 
  -1  11   9     1245.00     1296.93     70.33 o 
   0  11   9      360.39      336.03     42.58 o 
   1  11   9     1833.90     1915.81    139.65 o 
   2  11   9    18200.70    17438.10    423.27 o 
   3  11   9      352.42      364.40     47.64 o 
   4  11   9      216.04      210.17     33.73 o 
   5  11   9      874.28      899.60     56.65 o 
  -4  12   9      408.63      530.16     68.19 o 
  -3  12   9      157.85      111.81     45.95 o 
  -2  12   9      635.27      509.61     54.25 o 
  -1  12   9        0.69       31.59     29.74 o 
   0  12   9        6.82       42.81     36.17 o 
   1  12   9       13.77       -8.58     36.25 o 
   2  12   9        6.27      -10.24     32.61 o 
   3  12   9        0.04       22.18     41.93 o 
   4  12   9       90.99       91.75     41.05 o 
  -2  13   9       80.73      125.59     39.75 o 
  -1  13   9     1763.07     1784.75     90.80 o 
   0  13   9    15776.12    15264.77    401.35 o 
   1  13   9     1837.31     1690.69    107.77 o 
   2  13   9        8.89      -30.79     30.79 o 
  -8   0  10     6057.39     5908.29    146.99 o 
  -6   0  10      126.03      119.77     24.69 o 
  -4   0  10    34340.88    34244.54    453.18 o 
  -2   0  10     4305.29     4211.95     70.30 o 
   0   0  10   107008.35   108148.61   1350.79 o 
   2   0  10    13713.29    14802.36    218.66 o 
   4   0  10    61983.09    64851.58   1307.78 o 
   8   0  10    20191.56    20432.82    438.42 o 
  -9   1  10      253.88      301.90     28.87 o 
  -8   1  10     1408.23     1360.54     45.39 o 
  -7   1  10      519.78      548.67     30.45 o 
  -6   1  10     3869.21     3728.79     65.19 o 
  -5   1  10      326.86      354.43     20.04 o 
  -4   1  10     2782.87     2681.91     38.90 o 
  -3   1  10     1335.53     1294.01     25.52 o 
  -2   1  10     2825.62     2818.84     37.45 o 
  -1   1  10        0.63       -5.94      5.94 o 
   0   1  10      909.94      990.41     27.41 o 
   1   1  10       95.72       77.79      7.26 o 
   2   1  10       25.46       44.80      8.02 o 
   3   1  10      530.69      599.69     22.48 o 
   4   1  10      884.53      811.77     35.65 o 
   5   1  10      113.11      129.65     15.87 o 
   6   1  10     1920.16     1891.55     75.99 o 
   7   1  10      384.21      379.77     28.27 o 
   8   1  10      626.81      677.27     28.26 o 
   9   1  10      286.44      317.36     27.14 o 
  -9   2  10      849.26      912.72     48.83 o 
  -8   2  10     1509.39     1531.14     48.53 o 
  -7   2  10     1064.61     1011.40     34.71 o 
  -6   2  10    15694.09    15491.66    190.51 o 
  -5   2  10     6422.22     6049.80     87.66 o 
  -4   2  10      178.41      203.42     14.47 o 
  -3   2  10     2892.84     2683.39     39.91 o 
  -2   2  10    39360.09    38796.61    335.18 o 
  -1   2  10    11038.69    11021.14    108.69 o 
   0   2  10     2943.08     3113.55     40.55 o 
   1   2  10     8138.68     8649.08     91.24 o 
   2   2  10    55017.46    54874.20    685.22 o 
   3   2  10      665.22      586.07     17.69 o 
   4   2  10       32.87       46.56     24.79 o 
   5   2  10     3738.51     3495.94    124.91 o 
   6   2  10    28938.33    27877.63    570.55 o 
   7   2  10      216.46      197.07     23.74 o 
   8   2  10      465.95      460.24     41.49 o 
   9   2  10      119.94      159.12     23.18 o 
  -9   3  10     1771.70     1799.51     73.54 o 
  -8   3  10        6.21      120.27     22.02 o 
  -7   3  10     3195.60     3210.46     63.10 o 
  -6   3  10       85.01       84.14     18.39 o 
  -5   3  10     7094.10     6863.64     97.06 o 
  -4   3  10        2.52       67.13     11.71 o 
  -3   3  10     4399.14     4212.69     52.82 o 
  -2   3  10       92.95       74.61      9.84 o 
  -1   3  10     4329.85     4309.64     53.27 o 
   0   3  10       20.13       48.42     10.07 o 
   1   3  10     5767.53     5705.31     79.48 o 
   2   3  10     1612.67     1601.53     42.11 o 
   3   3  10      123.25      112.20     12.24 o 
   4   3  10      368.08      405.54     33.52 o 
   5   3  10        9.31       31.66     22.49 o 
   6   3  10      190.73      208.53     75.34 o 
   7   3  10      224.96      237.37     33.11 o 
   8   3  10      725.53      797.89     56.31 o 
   9   3  10      279.04      315.17     85.82 o 
  -8   4  10     3108.47     3088.43     85.68 o 
  -7   4  10     1053.81     1075.44     36.94 o 
  -6   4  10     2991.46     3134.28     68.20 o 
  -5   4  10     3186.77     3182.46     54.14 o 
  -4   4  10     7764.30     7743.29     92.49 o 
  -3   4  10     4443.41     4344.78     57.87 o 
  -2   4  10    23081.62    22616.95    224.89 o 
  -1   4  10     8608.32     8732.02     95.68 o 
   0   4  10    17329.78    17906.60    232.12 o 
   1   4  10     6735.55     6915.77     95.81 o 
   2   4  10    34674.55    34671.71    378.61 o 
   3   4  10     4495.52     4558.26     75.39 o 
   4   4  10     1846.83     1787.50     42.58 o 
   5   4  10     1722.71     1584.74     86.69 o 
   6   4  10     8712.59     8734.07    293.49 o 
   7   4  10     1027.57      998.46     60.22 o 
   8   4  10      264.93      303.85     43.43 o 
  -8   5  10     1080.39      987.91     52.93 o 
  -7   5  10     2721.54     2709.32     64.59 o 
  -6   5  10      493.68      535.16     32.99 o 
  -5   5  10     3135.32     3196.23     59.28 o 
  -4   5  10      309.53      286.18     17.70 o 
  -3   5  10     6092.78     5935.82     79.66 o 
  -2   5  10     2575.33     2585.31     53.90 o 
  -1   5  10     3040.94     2928.16     49.44 o 
   0   5  10      297.14      251.15     14.77 o 
   1   5  10     2821.91     2946.55     52.33 o 
   2   5  10       66.24       70.85     10.68 o 
   3   5  10     1086.39     1118.18     23.89 o 
   4   5  10       63.12       47.26     10.90 o 
   5   5  10       31.82       77.96     32.54 o 
   6   5  10      316.89      355.95     52.63 o 
   7   5  10        4.73       27.73     44.44 o 
   8   5  10      446.75      509.43     52.48 o 
  -8   6  10     4839.40     4895.09    111.32 o 
  -7   6  10        0.19        5.97     17.74 o 
  -6   6  10      467.02      477.45     31.23 o 
  -5   6  10      109.98      121.67     18.67 o 
  -4   6  10    19000.74    18976.10    211.81 o 
  -3   6  10      760.78      844.22     26.00 o 
  -2   6  10     1043.27      987.67     24.83 o 
  -1   6  10     1219.59     1241.53     31.49 o 
   0   6  10    46191.08    45548.49    536.94 o 
   1   6  10     3750.30     3560.54     69.07 o 
   2   6  10     2906.28     2772.17     57.00 o 
   3   6  10     2911.36     2999.27     82.12 o 
   4   6  10    37231.79    36741.67    540.44 o 
   5   6  10     2680.82     2785.91     63.09 o 
   6   6  10      901.07      822.61     74.25 o 
   7   6  10     1176.68     1156.80     72.49 o 
   8   6  10    14626.83    14138.56    267.43 o 
  -7   7  10        6.31       32.59     19.77 o 
  -6   7  10     1783.36     1843.07     54.19 o 
  -5   7  10      142.74      150.77     23.06 o 
  -4   7  10     1125.49     1126.28     46.31 o 
  -3   7  10        5.51        6.27     10.52 o 
  -2   7  10       75.05       82.38     13.79 o 
  -1   7  10      726.52      717.28     27.31 o 
   0   7  10      214.99      208.34     18.95 o 
   1   7  10       26.11       27.53     12.64 o 
   2   7  10      425.42      462.99     26.70 o 
   3   7  10      424.26      441.12     36.72 o 
   4   7  10      932.37      921.08     37.95 o 
   5   7  10       71.45       61.65     16.43 o 
   6   7  10     1248.19     1168.70     54.70 o 
   7   7  10      111.58      139.24     25.34 o 
  -7   8  10      469.72      568.33     40.70 o 
  -6   8  10    10993.16    11191.54    170.84 o 
  -5   8  10      719.51      766.86     36.16 o 
  -4   8  10      101.76      117.11     21.65 o 
  -3   8  10     1339.96     1353.47     46.22 o 
  -2   8  10    27071.69    26543.36    364.41 o 
  -1   8  10      170.57      251.29     28.68 o 
   0   8  10      240.19      264.33     23.56 o 
   1   8  10       26.12       74.72     27.94 o 
   2   8  10    27010.68    26284.46    576.73 o 
   3   8  10      336.70      273.62     36.91 o 
   4   8  10       49.94       71.66     18.63 o 
   5   8  10        5.81        2.87     20.79 o 
   6   8  10    11612.84    11448.27    191.47 o 
   7   8  10      176.37      152.03     52.64 o 
  -6   9  10       69.26       94.59     28.65 o 
  -5   9  10      497.59      554.81     42.08 o 
  -4   9  10      161.39      272.36     32.55 o 
  -3   9  10     3044.60     2995.91     73.32 o 
  -2   9  10        0.54       -5.16     17.90 o 
  -1   9  10     1017.98     1063.96     53.00 o 
   0   9  10      363.09      477.36     52.54 o 
   1   9  10      157.35      170.30     25.11 o 
   2   9  10      207.41      230.23     30.32 o 
   3   9  10      213.28      211.24     34.97 o 
   4   9  10     1385.22     1239.56     65.66 o 
   5   9  10        7.50       37.51     19.26 o 
   6   9  10      657.22      625.10     36.31 o 
  -6  10  10      378.41      371.02     47.95 o 
  -5  10  10      421.74      414.43     40.02 o 
  -4  10  10     8436.13     8837.26    175.65 o 
  -3  10  10     2737.06     3065.97     77.45 o 
  -2  10  10      929.14     1052.26     58.04 o 
  -1  10  10     3138.40     3268.41    106.47 o 
   0  10  10     7476.56     7543.21    249.16 o 
   1  10  10     2094.65     2029.65     97.48 o 
   2  10  10     2419.20     2364.06     82.32 o 
   3  10  10     4726.09     4751.33    456.07 o 
   4  10  10     5757.96     5753.58    347.87 o 
   5  10  10      793.35      770.01     71.91 o 
   6  10  10     3308.75     3140.98    235.86 o 
  -5  11  10     2398.13     2553.35     86.21 o 
  -4  11  10        2.01        1.97     23.73 o 
  -3  11  10     2668.94     2588.03     98.47 o 
  -2  11  10        6.22       52.80     30.59 o 
  -1  11  10     2704.66     2567.07     97.37 o 
   0  11  10       28.49       -1.74     25.38 o 
   1  11  10     1395.55     1382.42     87.80 o 
   2  11  10        9.31       65.88     68.68 o 
   3  11  10      709.90      645.56     57.79 o 
   4  11  10       12.35       35.96     30.43 o 
   5  11  10      131.11      110.16     31.73 o 
  -3  12  10      728.91      819.01     79.14 o 
  -2  12  10      830.97      925.55     67.02 o 
  -1  12  10      528.91      586.38     57.45 o 
   0  12  10     8493.09     8368.39    426.37 o 
   1  12  10     1635.14     1646.50    100.55 o 
   2  12  10      267.44      240.94     49.88 o 
   3  12  10     1819.58     1679.73     97.10 o 
  -1  13  10      151.55      204.36     52.26 o 
   0  13  10       56.70       78.40     44.33 o 
   1  13  10       61.76       71.30     41.08 o 
  -9   0  11     2770.73     2812.06     99.50 o 
  -7   0  11     4134.89     4166.74    112.84 o 
  -5   0  11     1045.13      979.24     40.18 o 
  -3   0  11     7315.23     7274.83    112.18 o 
  -1   0  11     8320.00     8506.42    122.95 o 
   1   0  11       79.11      101.67     10.53 o 
   3   0  11     1508.45     1602.94     57.82 o 
   7   0  11       97.17      150.68     44.11 o 
   9   0  11       67.20       65.08     29.48 o 
  -9   1  11      333.59      385.62     31.84 o 
  -8   1  11      254.86      288.24     26.35 o 
  -7   1  11        1.26       -2.75     14.85 o 
  -6   1  11    12965.54    12646.00    161.77 o 
  -5   1  11       20.26       10.15     11.45 o 
  -4   1  11       24.63       15.87      8.43 o 
  -3   1  11      299.43      303.72     13.56 o 
  -2   1  11    66379.77    64519.50    572.58 o 
  -1   1  11     2149.44     2003.01     29.86 o 
   0   1  11     1599.90     1405.45     24.07 o 
   1   1  11     5130.73     5215.76     59.36 o 
   2   1  11    38208.35    39519.30    427.23 o 
   3   1  11    10085.52    10681.80    124.05 o 
   4   1  11        8.01       14.08      7.25 o 
   5   1  11     1331.75     1526.44     69.99 o 
   6   1  11    13576.43    13280.16    386.52 o 
   7   1  11     4288.66     4383.43    102.19 o 
   8   1  11     1326.61     1329.20     53.26 o 
   9   1  11     2428.55     2439.31     68.72 o 
  -9   2  11     1489.25     1607.91     54.23 o 
  -8   2  11      887.60      959.90     73.46 o 
  -7   2  11     1486.58     1588.50     43.47 o 
  -6   2  11     2976.23     2919.07     57.43 o 
  -5   2  11     2415.76     2303.99     58.39 o 
  -4   2  11     4690.00     4337.79     62.73 o 
  -3   2  11     2741.71     2716.31     39.22 o 
  -2   2  11      162.55       98.95      9.20 o 
  -1   2  11     3326.82     3338.14     42.17 o 
   0   2  11      715.03      674.48     16.19 o 
   1   2  11     2451.63     2592.43     35.81 o 
   2   2  11      299.78      285.14     11.63 o 
   3   2  11      226.51      243.11     14.43 o 
   4   2  11     1034.10     1082.91     34.81 o 
   5   2  11       93.26       76.48     33.08 o 
   6   2  11     1176.93     1203.89     69.66 o 
   7   2  11        0.96       21.27     19.98 o 
   8   2  11     2567.95     2407.70     91.51 o 
   9   2  11        0.68        4.44     16.08 o 
  -9   3  11      290.99      281.52     31.84 o 
  -8   3  11    17168.05    17712.12    224.87 o 
  -7   3  11       82.85       89.63     17.65 o 
  -6   3  11      336.17      388.15     23.80 o 
  -5   3  11       29.23       37.99     13.13 o 
  -4   3  11    62677.14    61241.59    615.27 o 
  -3   3  11     6088.00     6001.74     69.75 o 
  -2   3  11     5150.11     5330.95     65.58 o 
  -1   3  11     2090.30     2160.28     33.58 o 
   0   3  11    89814.48    91265.27    902.85 o 
   1   3  11       24.24       59.75     12.10 o 
   2   3  11     2384.88     2465.97     36.64 o 
   3   3  11     4461.43     4413.59     69.23 o 
   4   3  11    46543.15    46196.86    988.14 o 
   5   3  11     1027.22      933.33     61.80 o 
   6   3  11        2.10       11.79     23.80 o 
   7   3  11      140.07      128.19     35.38 o 
   8   3  11     8348.49     8061.98    214.35 o 
   9   3  11      277.07      370.11     45.61 o 
  -8   4  11     2273.93     2340.97     81.94 o 
  -7   4  11       67.30       72.17     17.84 o 
  -6   4  11     1899.64     1916.57     43.21 o 
  -5   4  11       56.26       41.53     12.98 o 
  -4   4  11     2098.86     1978.22     37.57 o 
  -3   4  11       26.20       36.85      9.68 o 
  -2   4  11     4348.93     4292.41     56.85 o 
  -1   4  11     2157.33     2170.67     37.67 o 
   0   4  11       24.51       32.55      8.45 o 
   1   4  11        0.19       -4.84      9.13 o 
   2   4  11       28.68       31.42      8.35 o 
   3   4  11        2.91       -8.56      8.56 o 
   4   4  11      638.48      635.36     19.33 o 
   5   4  11       18.74       45.64     26.86 o 
   6   4  11     1505.26     1531.02     90.41 o 
   7   4  11      154.54      212.04     43.89 o 
   8   4  11     2146.55     1982.93     90.47 o 
  -8   5  11      341.00      330.09     38.42 o 
  -7   5  11      395.69      488.95     31.35 o 
  -6   5  11    16183.87    16231.17    203.78 o 
  -5   5  11        1.96        3.86     12.80 o 
  -4   5  11      262.49      288.74     18.21 o 
  -3   5  11      372.66      377.48     19.50 o 
  -2   5  11    36169.98    35206.38    342.50 o 
  -1   5  11     1178.39     1160.41     26.81 o 
   0   5  11      203.63      205.61     14.26 o 
   1   5  11     1722.79     1725.82     54.29 o 
   2   5  11    41978.21    42086.06    460.21 o 
   3   5  11     1680.30     1667.86     31.49 o 
   4   5  11       69.48       73.95     18.36 o 
   5   5  11     2069.76     2082.41    109.62 o 
   6   5  11    12588.50    11861.17    390.45 o 
   7   5  11     2085.66     2051.66    101.43 o 
   8   5  11       42.21       73.00     31.37 o 
  -8   6  11     1081.26     1192.90     53.76 o 
  -7   6  11     1244.30     1301.82     58.29 o 
  -6   6  11      179.34      174.08     22.93 o 
  -5   6  11     3513.71     3569.69     88.36 o 
  -4   6  11      324.86      335.30     20.04 o 
  -3   6  11      457.06      520.11     21.82 o 
  -2   6  11     1733.45     1695.71     33.21 o 
  -1   6  11     1182.86     1235.66     31.85 o 
   0   6  11      666.22      662.01     28.07 o 
   1   6  11      373.24      389.06     23.05 o 
   2   6  11       18.78       27.62     10.88 o 
   3   6  11       14.39       11.08     10.22 o 
   4   6  11       10.86       -3.92     11.16 o 
   5   6  11       57.21       63.90     11.65 o 
   6   6  11       38.49       57.43     36.03 o 
   7   6  11       23.05       11.52     38.22 o 
   8   6  11       20.55       73.67     37.17 o 
  -7   7  11       71.57       47.82     21.25 o 
  -6   7  11     6336.96     6504.73    120.88 o 
  -5   7  11      559.56      570.55     31.54 o 
  -4   7  11     1982.33     1978.03     46.88 o 
  -3   7  11     2079.64     2064.28     46.17 o 
  -2   7  11     8669.80     8832.87    119.94 o 
  -1   7  11     2507.26     2546.19     52.97 o 
   0   7  11     3000.14     2870.66     61.71 o 
   1   7  11     4607.81     4724.37     86.48 o 
   2   7  11     4935.43     5094.45    116.94 o 
   3   7  11     3651.05     3681.53    226.13 o 
   4   7  11     4933.07     4796.16    172.07 o 
   5   7  11     4727.50     4658.45     99.05 o 
   6   7  11     3853.67     3678.56    106.40 o 
   7   7  11     2458.87     2328.28     72.33 o 
  -7   8  11     1039.12     1026.93     74.48 o 
  -6   8  11      494.29      548.87     39.35 o 
  -5   8  11     2807.04     2824.53     88.93 o 
  -4   8  11      773.06      844.05     50.81 o 
  -3   8  11      785.72      819.61     35.68 o 
  -2   8  11     1100.53     1168.23     38.68 o 
  -1   8  11      426.59      451.77     30.60 o 
   0   8  11      586.75      601.23     29.34 o 
   1   8  11      227.83      202.72     32.80 o 
   2   8  11      296.90      366.63     47.50 o 
   3   8  11       14.24        3.63     21.84 o 
   4   8  11        0.27       -9.04     18.08 o 
   5   8  11        1.73      -14.65     14.65 o 
   6   8  11       27.25       28.05     18.91 o 
   7   8  11      663.42      609.11     42.15 o 
  -6   9  11       10.12       35.02     26.00 o 
  -5   9  11     1746.88     1706.46     65.87 o 
  -4   9  11    15996.81    16157.07    275.70 o 
  -3   9  11     1985.14     2106.47     84.17 o 
  -2   9  11       49.60       82.86     35.76 o 
  -1   9  11     4113.23     4082.20    109.95 o 
   0   9  11    28371.06    27225.43    591.25 o 
   1   9  11     2780.97     2855.76     88.94 o 
   2   9  11        6.24       27.58     20.60 o 
   3   9  11     1339.22     1321.17    113.23 o 
   4   9  11    13067.01    12560.96    329.85 o 
   5   9  11     2666.78     2708.07     98.54 o 
   6   9  11       86.02      120.78     28.18 o 
  -5  10  11      128.05      136.72     30.19 o 
  -4  10  11     1046.76     1026.08     54.23 o 
  -3  10  11      935.01      958.16     45.12 o 
  -2  10  11     1339.34     1382.84     66.04 o 
  -1  10  11      373.45      422.33     56.60 o 
   0  10  11      428.36      524.10     48.06 o 
   1  10  11      500.82      440.25     65.95 o 
   2  10  11      169.68      185.62     31.51 o 
   3  10  11      269.98      332.62     46.93 o 
   4  10  11       93.53      120.03     34.75 o 
   5  10  11       10.13        3.66     25.33 o 
  -4  11  11      183.10      214.92     34.66 o 
  -3  11  11       14.92      -27.11     31.06 o 
  -2  11  11     9286.97     8936.75    182.72 o 
  -1  11  11       27.96      -18.99     33.10 o 
   0  11  11       10.47      -10.76     29.49 o 
   1  11  11       39.47       36.32     34.20 o 
   2  11  11    13551.58    13099.53    338.51 o 
   3  11  11      179.89      124.53     31.11 o 
   4  11  11      145.96      246.44     42.15 o 
  -3  12  11       41.64       90.21     75.56 o 
  -2  12  11       12.42       -0.67     25.87 o 
  -1  12  11        7.41       19.95     31.28 o 
   0  12  11      335.01      339.69     58.04 o 
   1  12  11       38.21       42.04     36.42 o 
   2  12  11      210.21      202.84     47.97 o 
   3  12  11      162.38      192.10     45.06 o 
   0  13  11     5654.65     5683.05    204.00 o 
  -8   0  12     3986.84     4079.14    118.90 o 
  -6   0  12      491.15      470.18     33.67 o 
  -4   0  12    26122.43    25069.81    370.00 o 
  -2   0  12     3495.33     3377.82     64.99 o 
   0   0  12    86904.76    88352.25   1335.84 o 
   2   0  12     2858.39     3003.64     52.01 o 
   4   0  12    36306.07    38198.71    634.65 o 
   8   0  12     7555.78     7749.44    190.99 o 
  -9   1  12      115.66      181.45     27.31 o 
  -8   1  12     1580.60     1629.68     51.80 o 
  -7   1  12      429.18      446.51     28.64 o 
  -6   1  12     2313.45     2139.68     52.82 o 
  -5   1  12      948.28      893.36     28.24 o 
  -4   1  12     3357.01     3172.29     45.38 o 
  -3   1  12       13.39        8.91      8.06 o 
  -2   1  12      440.25      450.22     19.05 o 
  -1   1  12      874.35      853.62     19.48 o 
   0   1  12      524.67      589.52     15.46 o 
   1   1  12      248.13      243.80     13.09 o 
   2   1  12      762.89      798.40     16.97 o 
   3   1  12      120.74      138.38     14.48 o 
   4   1  12     1054.37     1087.18     24.24 o 
   5   1  12        0.84      -12.88     12.88 o 
   6   1  12     2260.52     2245.10     88.44 o 
   7   1  12        0.24        1.26     26.75 o 
   8   1  12     1140.32     1048.26     56.99 o 
   9   1  12       76.19       49.39     18.38 o 
  -9   2  12      246.32      292.83     29.84 o 
  -8   2  12     2109.19     2088.58     58.53 o 
  -7   2  12     1927.68     1996.44     49.75 o 
  -6   2  12    11189.43    10744.74    143.66 o 
  -5   2  12     2284.19     2234.86     47.37 o 
  -4   2  12     3324.51     3287.82     53.20 o 
  -3   2  12    12572.27    12180.02    124.09 o 
  -2   2  12    23449.55    22744.31    204.73 o 
  -1   2  12     7922.67     7844.23     83.27 o 
   0   2  12     1281.53     1273.80     22.86 o 
   1   2  12    15359.68    15563.30    157.59 o 
   2   2  12    31187.09    31279.13    318.74 o 
   3   2  12    10585.49    10915.30    141.29 o 
   4   2  12     3488.72     3623.55     65.30 o 
   5   2  12     5347.15     5348.61    223.18 o 
   6   2  12    16162.82    16120.98    478.02 o 
   7   2  12     2941.28     2817.67    119.89 o 
   8   2  12     1109.36     1065.70     75.88 o 
   9   2  12     1321.94     1286.35     71.15 o 
  -8   3  12       11.34      135.17     21.76 o 
  -7   3  12     2763.55     2716.51     59.01 o 
  -6   3  12      386.52      352.86     23.88 o 
  -5   3  12     3486.42     3381.40     75.99 o 
  -4   3  12       31.09       84.11     12.64 o 
  -3   3  12     6712.50     6634.63     76.46 o 
  -2   3  12      408.75      422.33     16.43 o 
  -1   3  12     5024.20     4911.12     60.85 o 
   0   3  12       13.69       19.36      7.97 o 
   1   3  12     4682.08     4755.62     66.48 o 
   2   3  12      488.03      493.00     15.73 o 
   3   3  12     1333.14     1358.70     31.09 o 
   4   3  12      481.87      528.17     26.92 o 
   5   3  12      716.24      759.13     42.56 o 
   6   3  12      169.21      147.62     33.63 o 
   7   3  12       41.63       92.37     33.85 o 
   8   3  12      314.43      376.16     69.12 o 
  -8   4  12     4509.82     4609.74     99.52 o 
  -7   4  12     1069.88     1106.59     41.60 o 
  -6   4  12     3093.45     3155.68     67.87 o 
  -5   4  12     3986.00     3998.26     64.90 o 
  -4   4  12    13322.07    13131.75    144.92 o 
  -3   4  12     7878.60     7769.70     91.98 o 
  -2   4  12     7508.94     7257.54     85.58 o 
  -1   4  12    12820.12    13059.25    137.41 o 
   0   4  12    15506.84    15942.08    173.95 o 
   1   4  12    14295.47    14407.62    202.69 o 
   2   4  12     9354.85     9387.55    116.23 o 
   3   4  12     7813.73     7882.51    120.37 o 
   4   4  12     9135.99     9047.41    177.41 o 
   5   4  12     8459.02     7902.28    267.51 o 
   6   4  12     4609.67     4554.83    180.59 o 
   7   4  12     2289.52     2272.83    119.23 o 
   8   4  12     2038.15     1999.36     92.02 o 
  -8   5  12     1018.35     1015.72     47.15 o 
  -7   5  12     1209.47     1303.29     46.94 o 
  -6   5  12      738.19      800.42     34.20 o 
  -5   5  12     2925.96     2913.55     58.41 o 
  -4   5  12      560.24      534.88     23.17 o 
  -3   5  12     2867.60     2865.48     49.87 o 
  -2   5  12      109.50      136.48     12.71 o 
  -1   5  12     3583.10     3361.72     76.48 o 
   0   5  12        2.55       23.40      9.36 o 
   1   5  12     1918.39     1866.88     45.82 o 
   2   5  12      477.38      481.80     21.48 o 
   3   5  12     2284.72     2238.39     42.09 o 
   4   5  12      649.18      617.00     25.02 o 
   5   5  12      184.02      214.44     44.11 o 
   6   5  12     1062.99      983.77     79.49 o 
   7   5  12      199.33      184.09     46.30 o 
   8   5  12      508.52      544.57     56.33 o 
  -8   6  12     4031.77     4224.92    101.54 o 
  -7   6  12      396.70      407.60     31.74 o 
  -6   6  12     1429.39     1480.82     48.66 o 
  -5   6  12        3.76        0.35     15.66 o 
  -4   6  12    12388.63    12226.12    148.00 o 
  -3   6  12     1766.05     1742.86     38.42 o 
  -2   6  12      860.23      852.52     26.11 o 
  -1   6  12        1.82       14.57     10.91 o 
   0   6  12    20326.85    19642.97    272.80 o 
   1   6  12      262.82      260.18     23.96 o 
   2   6  12      215.54      284.47     28.65 o 
   3   6  12      405.34      401.05     23.14 o 
   4   6  12    20258.65    20089.78    294.81 o 
   5   6  12      178.24      240.48     25.80 o 
   6   6  12      852.76      769.55     76.21 o 
   7   6  12      208.48      235.62     53.94 o 
   8   6  12     9786.08     9650.23    346.01 o 
  -7   7  12        1.58       25.48     23.35 o 
  -6   7  12     1139.17     1191.48     46.08 o 
  -5   7  12       71.33      105.32     20.36 o 
  -4   7  12     1986.61     1895.48     67.89 o 
  -3   7  12        2.43        1.32     12.24 o 
  -2   7  12      562.52      558.09     27.34 o 
  -1   7  12       46.45       32.65     13.31 o 
   0   7  12       59.74       67.84     15.36 o 
   1   7  12      215.52      217.42     31.20 o 
   2   7  12      691.45      770.09     52.42 o 
   3   7  12       47.63       65.29     19.42 o 
   4   7  12     1167.06     1218.51     56.49 o 
   5   7  12       95.45      110.48     17.11 o 
   6   7  12     1495.91     1434.63     72.61 o 
   7   7  12       32.12       16.65     25.34 o 
  -7   8  12      957.52     1092.36     54.52 o 
  -6   8  12    10320.82    10445.43    220.95 o 
  -5   8  12      873.61      912.85     50.14 o 
  -4   8  12       55.97       50.07     22.65 o 
  -3   8  12     3698.60     3744.58     74.32 o 
  -2   8  12    34474.89    34705.21    426.62 o 
  -1   8  12     3093.07     3218.80     80.29 o 
   0   8  12       25.03       14.62     14.70 o 
   1   8  12     4138.40     4309.94    114.26 o 
   2   8  12    29949.65    28615.06    502.35 o 
   3   8  12     2104.05     1839.22    145.84 o 
   4   8  12      245.00      205.40     30.64 o 
   5   8  12     1498.89     1502.33     51.21 o 
   6   8  12    10842.33    10408.18    249.49 o 
   7   8  12      543.50      559.55     40.85 o 
  -6   9  12      443.73      476.27     68.99 o 
  -5   9  12      282.42      335.79     37.62 o 
  -4   9  12       52.28       96.97     26.19 o 
  -3   9  12     1055.87     1201.22     62.67 o 
  -2   9  12       87.48       75.54     17.77 o 
  -1   9  12      464.42      425.36     32.75 o 
   0   9  12      440.69      480.31     41.67 o 
   1   9  12      430.50      490.57     55.20 o 
   2   9  12       50.83       21.61     20.41 o 
   3   9  12      294.77      349.32     53.19 o 
   4   9  12      585.42      645.18    106.89 o 
   5   9  12       12.16       25.76     24.11 o 
   6   9  12      836.71      800.03     55.04 o 
  -5  10  12      912.07      977.05     55.77 o 
  -4  10  12     8476.54     8614.96    273.43 o 
  -3  10  12     1519.48     1492.78     57.50 o 
  -2  10  12      565.11      518.50     39.97 o 
  -1  10  12     2367.53     2506.65    122.84 o 
   0  10  12    12506.49    12665.18    268.10 o 
   1  10  12     2943.04     2791.54    118.46 o 
   2  10  12      770.37      800.85     83.73 o 
   3  10  12     3361.28     3388.88    103.57 o 
   4  10  12     6214.12     5774.49    238.22 o 
   5  10  12     1402.04     1314.93     71.74 o 
  -4  11  12      278.23      315.66     39.93 o 
  -3  11  12     1829.30     1897.04     74.51 o 
  -2  11  12       75.63      157.58     32.47 o 
  -1  11  12     1627.53     1596.52    116.33 o 
   0  11  12       83.52       82.19     37.56 o 
   1  11  12      952.88      877.79    135.94 o 
   2  11  12        6.61       61.35     36.12 o 
   3  11  12      486.74      526.54     80.82 o 
   4  11  12        0.07       -1.53     24.28 o 
  -3  12  12      160.82      149.44     51.40 o 
  -2  12  12      762.41      912.18    121.93 o 
  -1  12  12       68.70       85.18     42.63 o 
   0  12  12     6169.38     6236.78    210.20 o 
   1  12  12        9.36        2.03     33.94 o 
   2  12  12      612.93      672.09     70.64 o 
   3  12  12      906.83      845.40     74.05 o 
  -9   0  13     1366.85     1416.25    114.04 o 
  -7   0  13     2325.46     2453.35     84.85 o 
  -5   0  13     4364.30     4261.30     94.39 o 
  -3   0  13     3386.44     3228.32     63.83 o 
  -1   0  13     1754.69     1723.64     40.28 o 
   1   0  13     1336.46     1285.83     59.95 o 
   3   0  13       24.33       22.90      9.49 o 
   7   0  13      289.40      284.32     28.39 o 
   9   0  13      416.99      392.42     44.98 o 
  -9   1  13       81.96       87.77     23.97 o 
  -8   1  13     1395.37     1425.72     60.90 o 
  -7   1  13        3.52        1.22     14.35 o 
  -6   1  13     8882.66     8742.06    123.32 o 
  -5   1  13       19.66       -4.83     11.41 o 
  -4   1  13     1901.64     1875.75     40.95 o 
  -3   1  13      380.23      328.82     18.43 o 
  -2   1  13    26272.96    25878.56    241.30 o 
  -1   1  13     1500.33     1444.08     25.85 o 
   0   1  13     3575.87     3591.99     44.95 o 
   1   1  13       10.66       -4.45      6.34 o 
   2   1  13    44317.14    45570.26    408.43 o 
   3   1  13      936.82      848.02     23.21 o 
   4   1  13      788.47      861.13     22.69 o 
   5   1  13      830.79      796.19     45.64 o 
   6   1  13    10732.26    11028.73    329.96 o 
   7   1  13      696.92      820.21     55.47 o 
   8   1  13      575.11      644.64    142.93 o 
  -8   2  13     1634.20     1652.50     54.03 o 
  -7   2  13     1711.58     1696.51     46.88 o 
  -6   2  13     1341.42     1271.77     38.61 o 
  -5   2  13      976.79      930.79     31.59 o 
  -4   2  13      627.30      600.47     22.97 o 
  -3   2  13     7601.50     7440.50     88.07 o 
  -2   2  13     4233.94     4256.94     53.96 o 
  -1   2  13     1685.37     1624.94     28.04 o 
   0   2  13      166.60      198.25     10.89 o 
   1   2  13     1753.93     1736.35     29.29 o 
   2   2  13      364.91      390.81     17.50 o 
   3   2  13     1365.94     1370.13     31.31 o 
   4   2  13      133.10      149.50     13.74 o 
   5   2  13      362.71      376.78     29.04 o 
   6   2  13      288.56      328.22     39.53 o 
   7   2  13       18.12       46.51     28.39 o 
   8   2  13      103.69      114.88     30.32 o 
  -8   3  13     8293.40     8513.57    158.93 o 
  -7   3  13       26.13       43.50     17.55 o 
  -6   3  13       34.66       34.85     15.12 o 
  -5   3  13      227.82      217.18     19.68 o 
  -4   3  13    34063.02    33769.51    334.52 o 
  -3   3  13      299.89      329.99     15.87 o 
  -2   3  13     4278.03     4238.05     69.50 o 
  -1   3  13      140.28      158.00     11.58 o 
   0   3  13    58852.83    59456.49    570.47 o 
   1   3  13       26.84       48.33     10.64 o 
   2   3  13     8715.75     8985.47    104.45 o 
   3   3  13     2941.15     3034.41     82.57 o 
   4   3  13    42311.87    43716.93    567.31 o 
   5   3  13        4.02        6.37     35.27 o 
   6   3  13      290.82      360.97     45.20 o 
   7   3  13       86.68      111.15     36.91 o 
   8   3  13    14651.62    14598.18    346.54 o 
  -8   4  13      743.34      684.39     38.97 o 
  -7   4  13        4.62       15.30     16.66 o 
  -6   4  13     1485.98     1476.29     39.95 o 
  -5   4  13      382.20      417.02     22.85 o 
  -4   4  13      196.52      217.62     20.00 o 
  -3   4  13       41.39       43.53     10.83 o 
  -2   4  13       34.43       28.84      9.74 o 
  -1   4  13      375.35      438.49     16.52 o 
   0   4  13       58.12       50.53      9.75 o 
   1   4  13        6.61        6.79     12.06 o 
   2   4  13      460.52      444.93     24.83 o 
   3   4  13      277.67      274.47     13.94 o 
   4   4  13     1124.19     1107.83     32.51 o 
   5   4  13       45.18       48.20     23.49 o 
   6   4  13      750.50      645.14     59.51 o 
   7   4  13      436.94      524.75     61.36 o 
   8   4  13      581.54      565.06     89.10 o 
  -8   5  13      413.59      459.22     34.98 o 
  -7   5  13       84.25      110.12     23.24 o 
  -6   5  13     9859.78    10034.32    153.12 o 
  -5   5  13      139.38      143.38     18.37 o 
  -4   5  13       76.01       77.89     14.10 o 
  -3   5  13      451.15      474.53     21.53 o 
  -2   5  13    27126.12    27348.20    272.81 o 
  -1   5  13       80.49       92.27     12.32 o 
   0   5  13       32.83       44.52     13.48 o 
   1   5  13        7.92        5.78     11.06 o 
   2   5  13    23393.17    23799.51    324.13 o 
   3   5  13      764.99      763.60     28.21 o 
   4   5  13      280.63      266.59     16.83 o 
   5   5  13      681.19      684.44     48.49 o 
   6   5  13    12074.88    11912.27    395.47 o 
   7   5  13        4.51       -0.44     33.85 o 
   8   5  13      626.20      714.65     62.23 o 
  -7   6  13     1485.49     1503.03     52.76 o 
  -6   6  13       44.19        7.43     18.16 o 
  -5   6  13     2593.01     2590.36     70.85 o 
  -4   6  13      112.63      150.57     17.09 o 
  -3   6  13     3045.62     3089.81     54.33 o 
  -2   6  13       25.04       23.58     11.18 o 
  -1   6  13     1748.90     1663.24     43.27 o 
   0   6  13     1041.20     1015.73     35.84 o 
   1   6  13      786.09      774.30     36.85 o 
   2   6  13      282.26      294.94     24.84 o 
   3   6  13      176.20      169.37     22.96 o 
   4   6  13       56.59       51.32     11.81 o 
   5   6  13        2.57      -27.30     27.30 o 
   6   6  13      221.64      287.38     55.47 o 
   7   6  13      314.74      392.64     62.24 o 
  -7   7  13      199.26      170.56     30.32 o 
  -6   7  13     4792.77     4897.70    107.90 o 
  -5   7  13      490.60      509.69     35.83 o 
  -4   7  13     1637.67     1665.62     49.49 o 
  -3   7  13      754.24      801.18     33.45 o 
  -2   7  13     9672.67     9602.11    140.99 o 
  -1   7  13     1861.30     1911.87     71.81 o 
   0   7  13     1210.87     1302.61     46.08 o 
   1   7  13     2329.52     2453.69     68.73 o 
   2   7  13    19127.90    18625.21    389.90 o 
   3   7  13     3465.39     3208.41    117.78 o 
   4   7  13     1448.90     1419.47     53.67 o 
   5   7  13     1365.56     1361.87     43.82 o 
   6   7  13     8230.87     7820.63    189.32 o 
   7   7  13     2008.08     1978.46     64.76 o 
  -7   8  13     2887.57     3124.75     98.52 o 
  -6   8  13     1275.66     1181.49     59.60 o 
  -5   8  13     3108.40     3253.24    112.81 o 
  -4   8  13      486.36      458.55     38.20 o 
  -3   8  13     2355.49     2372.57     64.07 o 
  -2   8  13      784.54      849.58     34.87 o 
  -1   8  13     4047.29     4248.70     97.74 o 
   0   8  13      518.31      570.35     30.16 o 
   1   8  13     2916.37     2860.43     89.43 o 
   2   8  13      362.34      424.23     48.61 o 
   3   8  13      358.50      347.67     33.06 o 
   4   8  13       36.37       35.58     20.53 o 
   5   8  13       47.02       78.65     24.69 o 
   6   8  13      100.33      119.78     39.20 o 
  -6   9  13      151.23      183.15     34.78 o 
  -5   9  13      463.37      493.44     43.15 o 
  -4   9  13    11433.40    11608.79    215.29 o 
  -3   9  13      647.74      641.03     37.51 o 
  -2   9  13        1.03       -6.64     14.64 o 
  -1   9  13      558.79      557.57     46.46 o 
   0   9  13    25503.46    25545.19    609.04 o 
   1   9  13     4081.84     4178.71    140.91 o 
   2   9  13        6.28      -19.20     19.20 o 
   3   9  13     1967.81     1927.77     71.26 o 
   4   9  13    14332.87    13729.59    270.63 o 
   5   9  13     1866.82     1851.88     68.53 o 
   6   9  13      199.19      191.95     60.49 o 
  -5  10  13      588.18      646.62     57.27 o 
  -4  10  13      295.40      375.38     39.21 o 
  -3  10  13      245.05      271.20     30.50 o 
  -2  10  13       37.46       12.48     22.93 o 
  -1  10  13     1092.72     1127.31     81.53 o 
   0  10  13       54.31       39.74     49.79 o 
   1  10  13      409.84      379.81     51.08 o 
   2  10  13      458.58      501.29     44.03 o 
   3  10  13      763.02      700.47     49.52 o 
   4  10  13      137.90      135.39     30.37 o 
   5  10  13      460.79      432.98     40.78 o 
  -4  11  13       18.56       -9.47     26.63 o 
  -3  11  13       29.81       65.76     44.43 o 
  -2  11  13    10930.24    11142.14    217.72 o 
  -1  11  13       31.90       48.60     31.22 o 
   0  11  13       61.54       95.65     38.77 o 
   1  11  13       19.57       30.41     33.40 o 
   2  11  13     8100.61     7923.26    345.79 o 
   3  11  13      114.70       80.37     30.30 o 
   4  11  13       87.66       99.64     32.62 o 
  -2  12  13       63.92       62.44     29.73 o 
  -1  12  13      930.52      941.55     85.38 o 
   0  12  13      147.48       93.78     85.60 o 
   1  12  13      450.42      478.41     64.42 o 
   2  12  13      221.24      149.22     45.85 o 
  -8   0  14    13021.51    13505.36    280.44 o 
  -6   0  14       53.15       14.54     19.23 o 
  -4   0  14    35904.24    34205.06    450.34 o 
  -2   0  14      505.30      543.20     31.87 o 
   0   0  14    70025.71    71337.88   1010.83 o 
   2   0  14     3229.41     3166.00     56.01 o 
   4   0  14    15637.69    16512.20    246.12 o 
   8   0  14     3327.19     3566.39    107.73 o 
  -8   1  14      404.98      441.36     45.88 o 
  -7   1  14      296.39      324.68     25.57 o 
  -6   1  14     1383.13     1316.61     39.97 o 
  -5   1  14      616.63      653.86     26.29 o 
  -4   1  14     1122.52     1052.76     26.15 o 
  -3   1  14      502.35      488.44     17.82 o 
  -2   1  14        5.38        8.83      8.17 o 
  -1   1  14     1154.27     1196.67     24.05 o 
   0   1  14       88.18       83.68      9.66 o 
   1   1  14      460.35      503.83     19.70 o 
   2   1  14     1103.02     1200.77     22.87 o 
   3   1  14      485.81      546.65     18.25 o 
   4   1  14     1265.22     1296.89     29.50 o 
   5   1  14        3.96       39.40     17.47 o 
   6   1  14      919.59      930.93     56.78 o 
   7   1  14      117.73      126.87     30.14 o 
   8   1  14     2197.67     2307.81     87.28 o 
  -8   2  14     1707.38     1692.44     58.42 o 
  -7   2  14      243.52      256.00     24.26 o 
  -6   2  14     8487.74     8434.81    121.93 o 
  -5   2  14       34.52       59.96     14.87 o 
  -4   2  14     2163.84     2135.13     42.53 o 
  -3   2  14      384.88      421.19     16.66 o 
  -2   2  14    14376.00    13759.03    155.72 o 
  -1   2  14     1621.66     1557.32     27.94 o 
   0   2  14     4186.24     4170.21     65.93 o 
   1   2  14     5066.08     4929.16     61.26 o 
   2   2  14    11847.73    11880.88    163.99 o 
   3   2  14     9430.66    10087.05    134.82 o 
   4   2  14     3994.51     4208.47     65.90 o 
   5   2  14     5191.12     5484.16    115.76 o 
   6   2  14     6812.67     6821.77    229.51 o 
   7   2  14     4284.03     4271.17    164.00 o 
   8   2  14     2829.91     2768.59    102.48 o 
  -8   3  14        1.07       51.47     19.70 o 
  -7   3  14     2953.18     2880.70     63.45 o 
  -6   3  14       28.80       36.29     15.56 o 
  -5   3  14     4194.58     4139.37     72.29 o 
  -4   3  14        0.38       27.23     11.94 o 
  -3   3  14     4432.89     4389.54     61.25 o 
  -2   3  14       39.23       29.36      9.92 o 
  -1   3  14     6535.38     6432.49     82.02 o 
   0   3  14        0.28        7.04      8.07 o 
   1   3  14     3296.27     3457.52     60.50 o 
   2   3  14        4.81       -7.97      7.97 o 
   3   3  14     4487.08     4483.63     78.10 o 
   4   3  14      139.24      161.64     14.23 o 
   5   3  14      206.18      209.28     25.36 o 
   6   3  14      134.42      131.90     34.72 o 
   7   3  14      393.36      394.82     51.75 o 
   8   3  14       46.93      131.83     45.09 o 
  -8   4  14      773.25      831.32     42.49 o 
  -7   4  14      207.25      218.08     24.29 o 
  -6   4  14     4983.24     5077.02     86.74 o 
  -5   4  14      766.24      786.36     30.36 o 
  -4   4  14     3566.34     3625.74     60.52 o 
  -3   4  14     1824.87     1906.91     46.90 o 
  -2   4  14    14398.00    14345.36    153.42 o 
  -1   4  14     6544.70     6376.48     83.45 o 
   0   4  14     9598.56     9240.33    103.87 o 
   1   4  14    11908.02    11879.73    159.97 o 
   2   4  14     6294.24     6266.08    103.72 o 
   3   4  14     8038.63     8116.99    111.79 o 
   4   4  14     5645.49     5684.42     93.96 o 
   5   4  14     8129.76     8192.99    202.94 o 
   6   4  14     2040.60     2050.75    110.50 o 
   7   4  14     6196.00     6109.22    233.44 o 
   8   4  14     3060.42     2974.32    116.85 o 
  -8   5  14      618.02      642.79     39.73 o 
  -7   5  14      453.11      439.42     32.83 o 
  -6   5  14      166.61      207.71     24.64 o 
  -5   5  14     2120.58     2176.26     50.92 o 
  -4   5  14      559.08      593.64     25.50 o 
  -3   5  14      530.80      575.21     25.74 o 
  -2   5  14       79.88      133.22     14.39 o 
  -1   5  14     1728.27     1703.64     38.87 o 
   0   5  14       50.12       30.64     14.24 o 
   1   5  14      991.41     1049.75     54.97 o 
   2   5  14      316.45      352.49     22.39 o 
   3   5  14       13.17       13.64     11.74 o 
   4   5  14     1050.13     1017.72     31.35 o 
   5   5  14      767.74      720.18     50.22 o 
   6   5  14      453.15      477.76     49.13 o 
   7   5  14        4.98       -6.99     33.63 o 
   8   5  14      953.84      960.61     71.08 o 
  -7   6  14      145.98      147.17     27.94 o 
  -6   6  14      508.81      463.45     32.33 o 
  -5   6  14        0.96       -1.68     15.64 o 
  -4   6  14    16656.13    16821.09    210.50 o 
  -3   6  14       71.08      103.59     18.45 o 
  -2   6  14      299.11      281.98     19.49 o 
  -1   6  14        9.96        3.19     11.23 o 
   0   6  14    17824.48    17973.18    255.23 o 
   1   6  14      258.13      219.81     27.01 o 
   2   6  14     1105.02     1067.42     42.39 o 
   3   6  14      469.16      420.84     28.73 o 
   4   6  14    11776.23    11265.08    182.49 o 
   5   6  14       37.32        8.44     38.87 o 
   6   6  14     2553.41     2570.22    102.13 o 
   7   6  14      122.38      210.51     53.28 o 
  -7   7  14       39.71       44.57     25.31 o 
  -6   7  14     1434.41     1503.04     58.65 o 
  -5   7  14       25.62       43.13     24.36 o 
  -4   7  14     1819.22     1715.38     49.35 o 
  -3   7  14       37.27       32.69     16.08 o 
  -2   7  14     2439.48     2471.68     57.03 o 
  -1   7  14      393.15      400.88     22.42 o 
   0   7  14        3.28       22.21     14.38 o 
   1   7  14        0.64        0.36     18.91 o 
   2   7  14      374.12      414.15     30.56 o 
   3   7  14      151.24      174.55     28.04 o 
   4   7  14      232.98      262.73     34.69 o 
   5   7  14       22.10       19.53     16.32 o 
   6   7  14      973.06      907.50     47.01 o 
   7   7  14        0.41       12.79     20.68 o 
  -6   8  14     9664.94     9882.50    197.70 o 
  -5   8  14       10.20       17.90     28.68 o 
  -4   8  14      157.53      143.30     28.16 o 
  -3   8  14      729.42      745.93     34.70 o 
  -2   8  14    18666.99    18842.33    250.83 o 
  -1   8  14     1403.54     1380.54     59.67 o 
   0   8  14       19.67       14.46     15.45 o 
   1   8  14     1404.68     1267.86     59.48 o 
   2   8  14    21458.31    20410.66   1078.22 o 
   3   8  14     4374.15     4299.72    157.95 o 
   4   8  14       22.43        0.75     18.71 o 
   5   8  14     2068.89     2065.66     67.88 o 
   6   8  14     8717.92     8131.38    337.82 o 
  -6   9  14      146.60      138.19     33.36 o 
  -5   9  14      538.89      519.55     44.41 o 
  -4   9  14       72.76      105.19     28.09 o 
  -3   9  14      182.40      180.42     26.03 o 
  -2   9  14      150.28      122.96     20.25 o 
  -1   9  14      338.76      352.40     32.69 o 
   0   9  14       65.64       92.39     35.34 o 
   1   9  14       87.44       73.75     42.26 o 
   2   9  14       64.33       62.67     24.64 o 
   3   9  14        0.91      -23.96     24.82 o 
   4   9  14       13.59       57.14     30.81 o 
   5   9  14        6.07      -10.28     19.51 o 
   6   9  14      102.19      117.91     67.70 o 
  -5  10  14       84.25       95.58     44.85 o 
  -4  10  14     2413.13     2479.00     83.61 o 
  -3  10  14     2009.97     2167.96     67.56 o 
  -2  10  14     2299.63     2376.30     87.97 o 
  -1  10  14     1891.82     1857.26    101.91 o 
   0  10  14     3267.53     3080.81    187.58 o 
   1  10  14     2317.62     2362.46    149.80 o 
   2  10  14     1588.76     1555.40     96.32 o 
   3  10  14     3813.77     3732.37    167.16 o 
   4  10  14     4736.67     4369.85    132.59 o 
   5  10  14     2020.55     2006.04    110.99 o 
  -4  11  14      691.64      739.95     53.43 o 
  -3  11  14     1257.19     1271.84     72.93 o 
  -2  11  14     1084.70     1150.55     82.49 o 
  -1  11  14      273.58      283.00     54.85 o 
   0  11  14      335.43      361.70     56.88 o 
   1  11  14      195.90      220.56     47.73 o 
   2  11  14      210.77      173.28     46.39 o 
   3  11  14      142.52       22.39     26.97 o 
   4  11  14       50.81       29.60     25.68 o 
  -2  12  14      751.72      798.53     64.42 o 
  -1  12  14      671.13      711.11     85.27 o 
   0  12  14     6305.81     6254.19    531.85 o 
   1  12  14      294.40      369.82    125.13 o 
   2  12  14      525.75      554.69    137.90 o 
  -7   0  15     3628.31     3625.33    119.28 o 
  -5   0  15     3319.91     3217.05     81.88 o 
  -3   0  15     8302.07     8149.44    129.39 o 
  -1   0  15     3173.26     3127.12     61.64 o 
   1   0  15     8140.56     8185.86    138.14 o 
   3   0  15     1109.01     1114.21     29.12 o 
   5   0  15      158.07      142.38     17.99 o 
   7   0  15       13.89       -2.40     20.96 o 
  -8   1  15     4159.89     4262.94     90.54 o 
  -7   1  15     1414.39     1465.67     45.60 o 
  -6   1  15     4059.89     4102.68     76.89 o 
  -5   1  15     1390.79     1369.28     36.71 o 
  -4   1  15    11457.10    10808.60    117.10 o 
  -3   1  15     9991.02     9862.82    106.86 o 
  -2   1  15     9258.53     9040.18     93.81 o 
  -1   1  15     3225.88     3185.76     44.03 o 
   0   1  15     6083.09     5978.90     72.98 o 
   1   1  15     5363.30     5285.37     65.21 o 
   2   1  15     8619.32     8985.77     97.94 o 
   3   1  15    12595.25    12896.49    132.49 o 
   4   1  15     8484.57     8459.09    115.28 o 
   5   1  15     2299.81     2304.71     66.87 o 
   6   1  15    10034.95    10018.32    309.00 o 
   7   1  15     1043.89     1091.21     67.91 o 
   8   1  15     1564.38     1660.32    144.45 o 
  -8   2  15      707.98      694.39     39.53 o 
  -7   2  15     1912.00     1913.67     51.25 o 
  -6   2  15      333.90      395.27     26.16 o 
  -5   2  15     1513.70     1527.02     41.46 o 
  -4   2  15      347.75      364.20     19.29 o 
  -3   2  15     3403.23     3385.84     49.41 o 
  -2   2  15      557.63      568.30     18.87 o 
  -1   2  15     4481.08     4492.62     56.24 o 
   0   2  15      209.94      204.89     12.12 o 
   1   2  15     2181.71     2200.76     36.12 o 
   2   2  15      897.14      870.75     21.47 o 
   3   2  15     2233.25     2298.58     43.77 o 
   4   2  15        0.06       13.25     10.01 o 
   5   2  15      251.74      275.44     30.03 o 
   6   2  15      380.66      389.14     45.86 o 
   7   2  15      160.89      129.93     36.69 o 
   8   2  15      161.09      160.54     34.96 o 
  -8   3  15     2652.25     2777.73     66.80 o 
  -7   3  15      160.91      171.93     22.60 o 
  -6   3  15     1771.41     1666.07     46.41 o 
  -5   3  15      661.47      700.81     28.35 o 
  -4   3  15    11174.92    10909.89    126.83 o 
  -3   3  15     1048.30     1123.28     28.46 o 
  -2   3  15     1300.84     1299.36     29.38 o 
  -1   3  15       11.40       10.26      8.28 o 
   0   3  15    31171.22    30666.77    320.48 o 
   1   3  15      298.51      347.20     24.49 o 
   2   3  15     1052.86     1048.87     37.54 o 
   3   3  15      609.97      561.52     20.49 o 
   4   3  15    23842.52    24679.82    333.19 o 
   5   3  15       56.03       38.46     17.81 o 
   6   3  15       79.64       81.89     32.54 o 
   7   3  15       93.75      139.98     40.84 o 
   8   3  15    10577.85    10514.88    269.47 o 
  -8   4  15      698.14      720.29     41.16 o 
  -7   4  15      289.56      299.55     26.83 o 
  -6   4  15       80.20      113.96     18.03 o 
  -5   4  15      969.99      945.19     34.42 o 
  -4   4  15      433.36      441.37     22.74 o 
  -3   4  15        0.53       -1.99      9.77 o 
  -2   4  15      156.12      152.02     13.76 o 
  -1   4  15      697.44      689.14     23.30 o 
   0   4  15      582.61      552.48     24.36 o 
   1   4  15     1691.76     1554.69     39.25 o 
   2   4  15     1391.14     1324.55     38.50 o 
   3   4  15        0.02        5.11     10.91 o 
   4   4  15     1088.68     1059.91     32.75 o 
   5   4  15      110.98       93.11     27.07 o 
   6   4  15     1438.83     1362.21     89.97 o 
   7   4  15       29.84       56.12     38.43 o 
   8   4  15      988.51     1070.60     71.15 o 
  -7   5  15      768.82      811.85     41.59 o 
  -6   5  15     6910.13     6769.22    118.10 o 
  -5   5  15     1599.33     1638.45     45.38 o 
  -4   5  15      637.91      631.03     26.61 o 
  -3   5  15     2324.23     2447.45     52.04 o 
  -2   5  15    23503.47    23248.99    253.54 o 
  -1   5  15     1555.79     1700.67     39.81 o 
   0   5  15     4158.53     4109.16     72.41 o 
   1   5  15     5070.28     5392.88    127.72 o 
   2   5  15    26041.47    25968.03    463.97 o 
   3   5  15      768.54      762.36     30.01 o 
   4   5  15      306.42      336.35     25.13 o 
   5   5  15     1518.96     1429.60    149.15 o 
   6   5  15     7547.17     7445.39    199.85 o 
   7   5  15      244.71      239.12     55.69 o 
  -7   6  15     2515.72     2430.64     75.84 o 
  -6   6  15      178.41      171.41     28.44 o 
  -5   6  15     3095.39     3026.27     89.49 o 
  -4   6  15      189.77      244.45     21.97 o 
  -3   6  15     4666.37     4731.52     86.14 o 
  -2   6  15       53.48       55.46     14.04 o 
  -1   6  15     4682.83     4570.86     74.22 o 
   0   6  15        0.26       24.28     14.66 o 
   1   6  15     3588.08     3419.42     96.18 o 
   2   6  15       26.25       47.30     17.17 o 
   3   6  15     1027.11      923.06     43.84 o 
   4   6  15      873.69      832.42     50.60 o 
   5   6  15      453.80      436.50     27.22 o 
   6   6  15      356.01      334.56     44.99 o 
   7   6  15        6.79       11.14     37.78 o 
  -7   7  15      250.03      290.41     39.58 o 
  -6   7  15     1458.72     1601.05     68.74 o 
  -5   7  15     1935.46     1903.07     70.08 o 
  -4   7  15     6864.75     6632.89    112.77 o 
  -3   7  15     1236.16     1240.58     41.98 o 
  -2   7  15     4491.32     4541.26    100.43 o 
  -1   7  15     4846.22     4922.18    103.75 o 
   0   7  15     5027.55     5068.07     96.61 o 
   1   7  15     5745.73     5341.52    133.58 o 
   2   7  15     5445.14     5398.45    114.78 o 
   3   7  15     1969.65     2066.07    124.58 o 
   4   7  15     3086.58     2968.76    161.68 o 
   5   7  15     3934.31     3780.51     93.79 o 
   6   7  15     6255.47     6079.15    134.69 o 
   7   7  15     1853.68     1771.22     67.51 o 
  -6   8  15      843.06      838.75     54.51 o 
  -5   8  15     2693.84     2778.44     87.88 o 
  -4   8  15      435.43      482.75     40.28 o 
  -3   8  15     3459.56     3605.20     75.86 o 
  -2   8  15       19.01       66.71     18.47 o 
  -1   8  15     2893.02     2995.83     72.03 o 
   0   8  15      392.95      373.71     31.33 o 
   1   8  15     1285.75     1271.83     62.38 o 
   2   8  15        4.61       64.53     39.31 o 
   3   8  15     1882.26     1710.88     66.06 o 
   4   8  15        0.25       19.61     19.61 o 
   5   8  15      595.76      562.24     64.51 o 
   6   8  15       16.50       41.16     51.32 o 
  -5   9  15      162.05      238.35     44.54 o 
  -4   9  15     5322.56     5424.19    210.99 o 
  -3   9  15       78.40       69.54     22.97 o 
  -2   9  15     1519.98     1593.00     49.65 o 
  -1   9  15       52.72       60.53     23.06 o 
   0   9  15    10238.12    10036.26    275.49 o 
   1   9  15       78.81       35.43     31.80 o 
   2   9  15      317.67      325.52     37.17 o 
   3   9  15       50.81       45.99     24.21 o 
   4   9  15     9698.99     9380.30    202.11 o 
   5   9  15      608.10      574.57     40.95 o 
  -5  10  15      232.28      257.08     38.81 o 
  -4  10  15      239.82      223.79     35.50 o 
  -3  10  15        0.90       22.13     22.68 o 
  -2  10  15       35.43       -2.45     23.77 o 
  -1  10  15      165.56      167.93     68.13 o 
   0  10  15       57.06       -6.11     48.04 o 
   1  10  15      305.02      325.85     50.35 o 
   2  10  15      556.97      577.12     59.39 o 
   3  10  15       60.89        7.25     30.94 o 
   4  10  15      722.18      706.76     50.88 o 
   5  10  15      324.81      283.97     55.47 o 
  -3  11  15     1246.79     1215.47    115.41 o 
  -2  11  15    10886.46    11074.51    253.82 o 
  -1  11  15     1352.69     1128.77    130.37 o 
   0  11  15      217.53      173.77     46.73 o 
   1  11  15     1248.03     1341.51     90.62 o 
   2  11  15    13171.61    12094.50    358.90 o 
   3  11  15      214.46      196.61     40.83 o 
  -1  12  15     1108.37     1179.28     88.72 o 
   0  12  15      122.97       99.53     45.70 o 
   1  12  15      958.20      950.77     83.64 o 
  -8   0  16    10352.30    10246.06    232.62 o 
  -6   0  16      742.32      721.44     58.41 o 
  -4   0  16    43104.68    41495.32    543.56 o 
  -2   0  16     4002.45     4107.87     77.46 o 
   0   0  16    51245.38    51684.72    745.04 o 
   2   0  16     4834.17     5037.87     94.64 o 
   4   0  16    34826.63    36292.32    675.82 o 
   6   0  16      221.62      207.24     27.73 o 
   8   0  16     9228.04     9850.46    239.13 o 
  -8   1  16      324.62      399.58     33.86 o 
  -7   1  16      190.92      247.90     25.67 o 
  -6   1  16     1433.60     1440.99     43.61 o 
  -5   1  16      608.60      660.86     27.80 o 
  -4   1  16      280.87      252.08     16.54 o 
  -3   1  16     1359.45     1442.44     30.87 o 
  -2   1  16      200.36      183.31     12.78 o 
  -1   1  16      107.70      107.89     11.19 o 
   0   1  16      240.71      233.22     14.92 o 
   1   1  16      253.68      259.24     13.67 o 
   2   1  16       61.41       79.93     11.79 o 
   3   1  16       13.40       19.53      9.96 o 
   4   1  16      414.40      421.84     16.70 o 
   5   1  16      260.16      220.87     25.46 o 
   6   1  16      452.02      421.24     43.46 o 
   7   1  16       89.09      108.97     33.63 o 
   8   1  16      318.21      339.64     51.75 o 
  -8   2  16      923.99     1019.17     47.53 o 
  -7   2  16     1005.46     1160.88     42.84 o 
  -6   2  16     8634.65     8638.41    126.99 o 
  -5   2  16      302.83      288.14     22.80 o 
  -4   2  16     1003.97      965.75     28.68 o 
  -3   2  16     2661.25     2702.27     41.84 o 
  -2   2  16    12822.01    12479.22    129.85 o 
  -1   2  16      187.46      184.86     12.83 o 
   0   2  16      644.42      643.48     18.94 o 
   1   2  16      164.60      144.85     12.66 o 
   2   2  16    14623.54    14977.06    177.13 o 
   3   2  16       78.13       79.92     16.90 o 
   4   2  16     2569.42     2537.54     53.29 o 
   5   2  16     1502.00     1659.76     59.04 o 
   6   2  16     9286.89     9557.55    310.31 o 
   7   2  16      803.03      836.81     67.26 o 
   8   2  16     2153.52     2093.33    113.34 o 
  -8   3  16      178.30      187.40     25.85 o 
  -7   3  16     2595.39     2640.24     63.02 o 
  -6   3  16       14.83       31.49     16.21 o 
  -5   3  16     5440.19     5498.50     84.54 o 
  -4   3  16        1.23       25.09     12.12 o 
  -3   3  16     4650.43     4632.95     65.52 o 
  -2   3  16      289.68      272.47     16.26 o 
  -1   3  16     6560.47     6415.59     80.15 o 
   0   3  16       74.26       78.04     12.57 o 
   1   3  16     2855.66     2952.86     55.97 o 
   2   3  16      376.52      412.19     23.43 o 
   3   3  16      386.95      368.95     21.74 o 
   4   3  16        4.98       53.58     12.73 o 
   5   3  16      482.92      463.28     38.89 o 
   6   3  16        8.85       57.65     33.19 o 
   7   3  16        3.63        1.31     29.92 o 
   8   3  16      123.68      153.52     48.92 o 
  -8   4  16      308.55      377.15     33.72 o 
  -7   4  16       20.89       32.15     19.29 o 
  -6   4  16     7226.95     7517.76    109.19 o 
  -5   4  16      173.68      190.42     23.83 o 
  -4   4  16      384.85      411.60     23.54 o 
  -3   4  16      518.90      511.07     21.52 o 
  -2   4  16    22498.05    21855.02    239.69 o 
  -1   4  16     2681.27     2555.50     49.62 o 
   0   4  16     3967.11     3897.16     76.12 o 
   1   4  16     3508.87     3467.90     81.29 o 
   2   4  16    24840.50    24845.04    340.61 o 
   3   4  16     5218.23     5021.46    105.14 o 
   4   4  16      752.39      887.05     59.62 o 
   5   4  16     3752.62     3672.24    115.72 o 
   6   4  16     4512.41     4341.05    182.56 o 
   7   4  16     3696.77     3903.64    176.45 o 
   8   4  16      625.37      745.96     79.92 o 
  -7   5  16     1914.85     1944.54     60.46 o 
  -6   5  16      462.27      469.80     33.30 o 
  -5   5  16     2261.58     2252.43     53.96 o 
  -4   5  16      279.95      304.27     23.93 o 
  -3   5  16     2502.95     2363.96     51.93 o 
  -2   5  16      880.23      894.54     30.64 o 
  -1   5  16     1309.85     1288.06     34.99 o 
   0   5  16      186.10      170.83     18.05 o 
   1   5  16     1919.71     1848.18     71.55 o 
   2   5  16      552.62      626.50     34.73 o 
   3   5  16      323.69      310.62     27.17 o 
   4   5  16       19.42       20.89     14.05 o 
   5   5  16        0.64        8.97     25.11 o 
   6   5  16      198.17      211.82     51.97 o 
   7   5  16        6.63      -14.19     37.12 o 
  -7   6  16      126.37      178.21     31.70 o 
  -6   6  16       10.16        7.88     21.19 o 
  -5   6  16      317.18      342.54     36.86 o 
  -4   6  16    16917.75    16944.38    231.79 o 
  -3   6  16      919.46      935.91     37.03 o 
  -2   6  16      551.71      595.83     26.83 o 
  -1   6  16      253.78      275.63     20.29 o 
   0   6  16    23951.23    23934.31    333.08 o 
   1   6  16     1506.62     1361.66    117.84 o 
   2   6  16      101.12      110.26     21.10 o 
   3   6  16     1164.24     1125.36     46.06 o 
   4   6  16    16671.85    16134.33    295.62 o 
   5   6  16      674.00      617.80     56.12 o 
   6   6  16       74.94       56.78     31.40 o 
   7   6  16      118.63       69.88     45.42 o 
  -6   7  16      804.19      903.35     55.44 o 
  -5   7  16       19.29       20.70     23.73 o 
  -4   7  16      659.61      678.81     34.63 o 
  -3   7  16       72.07       59.12     18.19 o 
  -2   7  16      934.67      965.42     64.49 o 
  -1   7  16        2.79       26.94     16.58 o 
   0   7  16      728.49      713.90     38.80 o 
   1   7  16        4.17       14.06     21.60 o 
   2   7  16        6.38       26.00     19.10 o 
   3   7  16      189.68      234.67     40.82 o 
   4   7  16       24.63        4.82     18.45 o 
   5   7  16       11.26       33.47     29.66 o 
   6   7  16        8.32        0.45     30.68 o 
  -6   8  16     5532.63     5592.07    137.02 o 
  -5   8  16      277.51      228.01     35.64 o 
  -4   8  16      455.93      432.04     43.28 o 
  -3   8  16      193.04      225.80     25.98 o 
  -2   8  16    11122.25    11450.09    169.24 o 
  -1   8  16       80.57       91.80     23.90 o 
   0   8  16       62.68       65.40     20.56 o 
   1   8  16       15.95       38.65     24.22 o 
   2   8  16    10949.15    10571.89    228.45 o 
   3   8  16      381.96      429.52     67.06 o 
   4   8  16      367.94      379.82     53.44 o 
   5   8  16       47.54       45.93     20.73 o 
   6   8  16     7211.71     7083.78    212.48 o 
  -5   9  16      954.71     1022.00     58.45 o 
  -4   9  16       17.63        9.05     33.76 o 
  -3   9  16     2121.37     2148.76     66.65 o 
  -2   9  16        0.80       16.24     18.05 o 
  -1   9  16      494.02      543.69     38.67 o 
   0   9  16      151.38       55.76     41.27 o 
   1   9  16      167.57      165.79     43.74 o 
   2   9  16       48.53       20.86     23.85 o 
   3   9  16      170.93      123.99     38.51 o 
   4   9  16      182.94      171.21     30.81 o 
   5   9  16      158.29      197.45     47.41 o 
  -4  10  16      459.70      571.88     47.92 o 
  -3  10  16     1736.18     1879.07     65.80 o 
  -2  10  16     6026.03     6116.05    160.99 o 
  -1  10  16     1645.79     1696.94     77.56 o 
   0  10  16      577.04      543.75     95.65 o 
   1  10  16     1268.67     1223.09     83.17 o 
   2  10  16     5975.12     6075.76    344.02 o 
   3  10  16     5622.11     5461.96    143.93 o 
   4  10  16     1449.27     1370.51     66.05 o 
  -3  11  16     1997.79     2092.01    121.27 o 
  -2  11  16      440.96      458.41     65.54 o 
  -1  11  16     1858.27     1819.48    106.18 o 
   0  11  16      452.12      376.58     59.34 o 
   1  11  16      873.84      746.78    211.71 o 
   2  11  16      341.46      479.68    129.28 o 
   3  11  16      320.84      331.43     43.83 o 
  -7   0  17     4214.91     4054.54    121.79 o 
  -5   0  17     2348.02     2264.91     69.89 o 
  -3   0  17    11245.66    11040.17    168.98 o 
  -1   0  17     8431.81     8326.43    130.34 o 
   1   0  17      858.39      934.16     42.81 o 
   3   0  17     5925.96     6194.95    111.20 o 
   5   0  17      148.87      168.29     18.68 o 
   7   0  17      258.08      232.79     36.25 o 
  -8   1  17     2347.42     2388.55     68.85 o 
  -7   1  17      879.83      895.63     39.00 o 
  -6   1  17     3489.03     3478.13     69.99 o 
  -5   1  17      883.20      945.28     32.99 o 
  -4   1  17     3414.80     3365.45     55.71 o 
  -3   1  17     6762.85     6658.74     85.02 o 
  -2   1  17     6532.01     6406.09     77.01 o 
  -1   1  17    14020.54    13590.93    140.03 o 
   0   1  17    13352.88    12772.18    147.57 o 
   1   1  17    14778.89    14575.14    190.38 o 
   2   1  17     6821.37     6931.52     93.59 o 
   3   1  17    16271.42    16922.02    197.38 o 
   4   1  17     4005.14     4088.14     65.63 o 
   5   1  17     7211.73     7493.79    143.04 o 
   6   1  17     2372.61     2665.90    114.65 o 
   7   1  17     6594.33     7069.84    241.30 o 
   8   1  17     2499.27     2717.55     81.95 o 
  -8   2  17      510.82      616.78     39.80 o 
  -7   2  17     1090.36     1128.94     42.85 o 
  -6   2  17      948.30      939.34     37.80 o 
  -5   2  17     1916.11     1862.36     47.80 o 
  -4   2  17      956.10      941.01     27.88 o 
  -3   2  17     2875.78     2864.29     53.99 o 
  -2   2  17      126.11      123.51     13.03 o 
  -1   2  17     3421.27     3320.93     50.72 o 
   0   2  17      732.50      686.51     25.20 o 
   1   2  17     1764.61     1770.86     41.54 o 
   2   2  17       22.72       19.26     10.23 o 
   3   2  17      980.78      982.77     37.34 o 
   4   2  17      804.79      850.45     30.46 o 
   5   2  17      666.00      648.42     43.82 o 
   6   2  17      292.16      309.87     46.95 o 
   7   2  17       74.52       84.07     37.34 o 
   8   2  17      933.13     1045.57     82.76 o 
  -8   3  17     5375.26     5552.98    103.05 o 
  -7   3  17      122.47      130.45     21.42 o 
  -6   3  17     1453.91     1431.50     42.75 o 
  -5   3  17       16.82       48.70     15.23 o 
  -4   3  17    12730.01    12570.23    153.59 o 
  -3   3  17       97.35      151.50     15.24 o 
  -2   3  17     2591.34     2561.94     48.01 o 
  -1   3  17      457.34      449.56     20.48 o 
   0   3  17    16623.38    16415.20    213.11 o 
   1   3  17      560.23      591.81     28.14 o 
   2   3  17     2724.37     2695.95     52.87 o 
   3   3  17      286.38      289.62     26.72 o 
   4   3  17    13235.31    13260.90    194.12 o 
   5   3  17       61.21       80.51     24.90 o 
   6   3  17     1043.08     1101.91     80.80 o 
   7   3  17       90.25       43.67     36.47 o 
   8   3  17     4944.05     5610.01    225.36 o 
  -7   4  17       77.97       70.04     21.38 o 
  -6   4  17      546.87      610.56     30.72 o 
  -5   4  17      496.48      521.58     29.48 o 
  -4   4  17      675.84      630.17     27.58 o 
  -3   4  17      882.92      914.97     39.22 o 
  -2   4  17      603.87      589.88     25.71 o 
  -1   4  17     1778.64     1720.15     40.92 o 
   0   4  17      185.52      179.72     19.72 o 
   1   4  17        9.77        5.21     12.98 o 
   2   4  17       66.21       68.22     18.89 o 
   3   4  17      494.39      455.19     25.37 o 
   4   4  17      568.40      580.41     27.00 o 
   5   4  17      179.95      211.68     34.73 o 
   6   4  17     1397.04     1463.76     98.70 o 
   7   4  17       33.10       30.14     38.65 o 
  -7   5  17       21.84       63.60     25.39 o 
  -6   5  17     7476.44     7391.88    142.86 o 
  -5   5  17     1052.18     1112.64     52.18 o 
  -4   5  17     1480.32     1522.42     47.49 o 
  -3   5  17     1973.27     2019.39     52.58 o 
  -2   5  17    17221.04    16484.04    203.43 o 
  -1   5  17     4269.27     4432.21     87.55 o 
   0   5  17      628.68      705.74     38.46 o 
   1   5  17     7098.58     7037.67    137.93 o 
   2   5  17    16393.79    16733.30    289.13 o 
   3   5  17     5004.93     5055.92    147.26 o 
   4   5  17      428.64      437.16     27.76 o 
   5   5  17     3534.20     3452.87    118.22 o 
   6   5  17     7705.21     7223.36    276.46 o 
   7   5  17     2297.72     2511.51    143.69 o 
  -7   6  17     1799.99     1835.97     77.48 o 
  -6   6  17       42.88        4.25     24.65 o 
  -5   6  17     4292.39     4294.91    110.16 o 
  -4   6  17      182.60      234.65     24.55 o 
  -3   6  17     1883.22     1845.77     51.44 o 
  -2   6  17     1209.15     1185.64     36.85 o 
  -1   6  17     4482.11     4483.92     75.64 o 
   0   6  17        4.29       13.25     17.02 o 
   1   6  17     3334.96     3287.68     84.32 o 
   2   6  17       11.28       24.57     17.45 o 
   3   6  17     1096.16     1072.08     46.59 o 
   4   6  17        9.35       29.76     18.57 o 
   5   6  17      442.65      460.96     75.34 o 
   6   6  17       62.62       37.56     41.93 o 
   7   6  17      268.40      360.10     69.01 o 
  -6   7  17     2114.90     2150.65     80.59 o 
  -5   7  17     1124.33     1150.32     59.03 o 
  -4   7  17     4881.37     4760.01    102.49 o 
  -3   7  17     3256.88     3367.05     73.60 o 
  -2   7  17     1599.51     1529.90     62.58 o 
  -1   7  17     4667.70     4741.29     90.01 o 
   0   7  17     5985.80     5874.17    108.87 o 
   1   7  17     8558.41     8366.40    337.48 o 
   2   7  17     1056.67     1093.89     48.71 o 
   3   7  17     5816.17     5454.99    211.19 o 
   4   7  17     4892.33     4611.20    164.14 o 
   5   7  17     6229.24     6080.87    133.90 o 
   6   7  17     2048.02     2068.41     99.63 o 
  -6   8  17      266.14      342.52     42.63 o 
  -5   8  17     2336.57     2324.96     81.92 o 
  -4   8  17      824.62      823.83     50.01 o 
  -3   8  17      806.86      860.55     39.65 o 
  -2   8  17      520.29      600.67     39.81 o 
  -1   8  17     1225.94     1270.92     53.63 o 
   0   8  17      161.41      218.92     28.25 o 
   1   8  17     1670.83     1692.19     84.36 o 
   2   8  17       14.26       19.33     25.28 o 
   3   8  17      248.57      209.15     31.80 o 
   4   8  17        1.22      -16.19     32.47 o 
   5   8  17      281.22      260.25     28.77 o 
   6   8  17       46.32       56.08     37.22 o 
  -5   9  17      157.40      184.32     34.55 o 
  -4   9  17     4408.18     4592.13    173.96 o 
  -3   9  17        2.45      -19.49     19.49 o 
  -2   9  17     2693.54     2736.31     74.37 o 
  -1   9  17      183.42      209.52     30.40 o 
   0   9  17     7341.12     7134.80    221.87 o 
   1   9  17       94.97      100.63     30.54 o 
   2   9  17     1916.20     1826.29    128.40 o 
   3   9  17      129.83      100.37     29.50 o 
   4   9  17     4558.90     4668.33    124.51 o 
   5   9  17      652.01      652.46     43.06 o 
  -4  10  17     1251.30     1155.20     62.04 o 
  -3  10  17      408.00      419.16     43.06 o 
  -2  10  17     1122.64     1066.47     89.21 o 
  -1  10  17       55.03       39.14     29.44 o 
   0  10  17      426.87      540.26    100.89 o 
   1  10  17       98.72       74.47     60.93 o 
   2  10  17       83.18      100.45     45.09 o 
   3  10  17       46.41       65.16     29.96 o 
   4  10  17       45.72       84.28     27.93 o 
  -2  11  17     8790.14     9151.16    401.59 o 
  -1  11  17     1300.35     1301.62    154.39 o 
   0  11  17      142.73       22.08     39.27 o 
   1  11  17     1048.87     1083.75     84.41 o 
   2  11  17    11594.44    11224.78    308.84 o 
  -8   0  18     1925.74     2119.82     91.53 o 
  -6   0  18      235.45      261.95     33.13 o 
  -4   0  18    15056.76    14561.64    217.64 o 
  -2   0  18      537.46      529.26     32.94 o 
   0   0  18    56130.68    55504.74    927.93 o 
   2   0  18     1056.22     1132.83     46.36 o 
   4   0  18    30387.68    31255.91    661.75 o 
   6   0  18     1409.38     1538.44     77.96 o 
   8   0  18    13483.09    15158.18    462.73 o 
  -8   1  18      547.92      560.32     39.27 o 
  -7   1  18      628.84      689.30     36.29 o 
  -6   1  18     1104.93     1131.96     40.93 o 
  -5   1  18      765.37      710.53     30.23 o 
  -4   1  18     1423.95     1385.68     35.21 o 
  -3   1  18      192.22      216.23     16.57 o 
  -2   1  18      985.53     1008.08     30.55 o 
  -1   1  18      352.54      312.11     21.74 o 
   0   1  18     1487.10     1533.77     40.25 o 
   1   1  18      298.23      291.41     19.72 o 
   2   1  18       14.71       19.62     11.78 o 
   3   1  18       10.95       17.18     10.54 o 
   4   1  18       86.53      114.11     14.78 o 
   5   1  18      109.40      117.21     13.43 o 
   6   1  18       10.38       25.42     16.28 o 
   7   1  18      132.38      197.14     44.33 o 
   8   1  18       20.78       16.74     22.94 o 
  -8   2  18     1363.05     1442.14     51.88 o 
  -7   2  18      472.39      540.80     33.89 o 
  -6   2  18     6410.58     6261.53    104.02 o 
  -5   2  18      543.58      562.51     29.78 o 
  -4   2  18     1735.84     1677.58     37.15 o 
  -3   2  18     3655.05     3543.21     53.81 o 
  -2   2  18    16003.34    15912.46    177.17 o 
  -1   2  18     1313.00     1366.98     33.25 o 
   0   2  18      600.81      584.64     26.47 o 
   1   2  18     1241.52     1243.84     40.15 o 
   2   2  18    18870.08    18659.68    237.64 o 
   3   2  18     1662.78     1585.06     38.41 o 
   4   2  18     1027.22      970.43     29.18 o 
   5   2  18     1229.13     1238.09     65.14 o 
   6   2  18    13226.07    13610.13    429.54 o 
   7   2  18      151.58      218.81     46.51 o 
   8   2  18      805.03      739.63     72.06 o 
  -7   3  18     3758.31     3788.95     74.69 o 
  -6   3  18       42.27       35.50     17.26 o 
  -5   3  18     5881.83     6092.36     93.25 o 
  -4   3  18      115.96      177.69     18.87 o 
  -3   3  18     7306.90     7087.28     97.99 o 
  -2   3  18      620.98      617.89     26.48 o 
  -1   3  18     2720.99     2665.56     48.57 o 
   0   3  18        9.32       23.53     13.39 o 
   1   3  18     4459.75     4381.37     84.56 o 
   2   3  18      317.81      321.76     22.76 o 
   3   3  18      550.80      524.04     32.77 o 
   4   3  18      543.61      544.55     26.76 o 
   5   3  18       34.11       37.83     21.56 o 
   6   3  18      162.43      189.77     46.30 o 
   7   3  18      240.58      298.52     55.25 o 
  -7   4  18      279.17      277.89     31.02 o 
  -6   4  18     3427.06     3403.39     79.96 o 
  -5   4  18     1905.97     1891.59     55.85 o 
  -4   4  18     5791.11     5800.04     95.10 o 
  -3   4  18     2422.95     2396.25     52.47 o 
  -2   4  18     9409.12     9320.27    127.80 o 
  -1   4  18     4107.42     4035.17     75.68 o 
   0   4  18     2630.91     2655.45     94.17 o 
   1   4  18     6536.49     6264.69    110.54 o 
   2   4  18    13225.91    13351.44    228.28 o 
   3   4  18     4245.64     4049.99     93.76 o 
   4   4  18     1958.87     2018.56     50.73 o 
   5   4  18     3804.81     3598.95    118.49 o 
   6   4  18     8334.11     8749.35    313.37 o 
   7   4  18     1830.04     1796.56    116.17 o 
  -7   5  18     2408.29     2509.41     79.40 o 
  -6   5  18      372.13      448.01     43.60 o 
  -5   5  18     3854.91     3814.73     96.10 o 
  -4   5  18      160.62      181.45     26.69 o 
  -3   5  18     4321.66     4283.62     82.61 o 
  -2   5  18     1454.63     1437.31     45.21 o 
  -1   5  18     5439.71     5038.34     88.92 o 
   0   5  18      528.62      536.67     34.28 o 
   1   5  18     2103.20     2061.96     55.74 o 
   2   5  18       70.82      108.58     25.59 o 
   3   5  18     1348.80     1300.56     68.71 o 
   4   5  18      253.81      216.28     32.14 o 
   5   5  18      193.02      227.25     38.13 o 
   6   5  18       43.54      136.27     51.32 o 
   7   5  18       92.11      159.41     55.47 o 
  -6   6  18      924.67      959.30     56.47 o 
  -5   6  18      127.44      212.94     33.31 o 
  -4   6  18     7669.45     7688.67    128.16 o 
  -3   6  18        1.31       21.95     16.46 o 
  -2   6  18       28.23       29.43     14.72 o 
  -1   6  18     1503.48     1411.87     43.62 o 
   0   6  18    17673.88    17029.17    249.18 o 
   1   6  18     2719.11     2707.23     76.48 o 
   2   6  18      129.85      137.38     24.02 o 
   3   6  18      324.67      317.29     37.42 o 
   4   6  18    19071.76    18482.99    423.44 o 
   5   6  18     1895.46     1938.66    143.58 o 
   6   6  18        0.40      -20.75     36.03 o 
  -6   7  18      377.35      348.34     42.10 o 
  -5   7  18       74.92       52.88     27.30 o 
  -4   7  18     1107.80     1030.75     47.84 o 
  -3   7  18       49.85       74.31     19.79 o 
  -2   7  18      124.86      123.65     20.65 o 
  -1   7  18      611.37      682.75     36.36 o 
   0   7  18      123.19      112.37     20.84 o 
   1   7  18      250.34      250.58     29.25 o 
   2   7  18       30.50       46.14     22.79 o 
   3   7  18      166.94      191.84     36.93 o 
   4   7  18        2.77       -7.67     18.67 o 
   5   7  18      588.03      583.18     58.29 o 
   6   7  18      174.31      191.73     61.58 o 
  -5   8  18      113.98      106.95     30.45 o 
  -4   8  18       30.97       74.16     28.41 o 
  -3   8  18      495.57      596.14     35.66 o 
  -2   8  18    15514.65    15607.25    266.93 o 
  -1   8  18      120.27      108.20     25.57 o 
   0   8  18      700.42      670.91     36.54 o 
   1   8  18       90.67      147.78     27.00 o 
   2   8  18    15430.17    15229.76    314.79 o 
   3   8  18        1.21      -20.03     28.45 o 
   4   8  18       19.05        9.42     20.66 o 
   5   8  18       29.51       64.41     27.84 o 
  -5   9  18     1007.90      935.59     58.16 o 
  -4   9  18       48.28      130.17     32.43 o 
  -3   9  18     3124.25     3250.27    114.04 o 
  -2   9  18       51.22       50.10     25.59 o 
  -1   9  18     1919.24     2018.82     93.15 o 
   0   9  18      592.01      651.42     66.56 o 
   1   9  18      681.34      778.58     56.62 o 
   2   9  18      131.04       99.57     40.28 o 
   3   9  18      283.51      314.72     38.84 o 
   4   9  18      935.91      889.11     52.87 o 
   5   9  18       15.69       21.99     22.67 o 
  -3  10  18      322.31      358.31     42.22 o 
  -2  10  18     2157.29     2093.55    213.46 o 
  -1  10  18     1684.52     1707.76    105.55 o 
   0  10  18     3791.99     3925.07    182.78 o 
   1  10  18     2047.30     1948.11    160.94 o 
   2  10  18     4127.51     3782.87    117.86 o 
   3  10  18     2006.86     1897.77     79.86 o 
  -2  11  18        0.44       27.75     65.08 o 
  -1  11  18     4033.76     4318.55    219.14 o 
   0  11  18      117.67      122.28     47.62 o 
   1  11  18     2154.36     2032.02    111.46 o 
   2  11  18       85.41       75.32     41.94 o 
  -7   0  19     3593.54     3699.08    151.75 o 
  -5   0  19     4688.39     4697.78    111.38 o 
  -3   0  19     3905.34     3825.22     80.80 o 
  -1   0  19     4941.13     4911.32    120.61 o 
   1   0  19     1787.85     1847.24     63.59 o 
   3   0  19      722.88      706.38     49.86 o 
   5   0  19      363.03      382.95     56.01 o 
   7   0  19       12.92      -21.18     28.61 o 
  -7   1  19       74.98       63.38     21.53 o 
  -6   1  19     6323.63     6254.48    105.32 o 
  -5   1  19      231.96      268.98     22.86 o 
  -4   1  19     1113.48     1120.85     37.75 o 
  -3   1  19     1174.74     1144.93     30.88 o 
  -2   1  19    15366.87    14909.61    163.70 o 
  -1   1  19     4998.88     4723.98     76.66 o 
   0   1  19     2075.99     2029.04     53.51 o 
   1   1  19     4796.81     4639.06     78.94 o 
   2   1  19    14343.36    14224.47    214.12 o 
   3   1  19     9584.92     9576.13    148.67 o 
   4   1  19     2088.25     2255.39     59.03 o 
   5   1  19     6511.34     6586.41    106.68 o 
   6   1  19     4269.33     4413.95    113.38 o 
   7   1  19     4807.03     5362.60    134.90 o 
  -7   2  19     1766.96     1882.33     74.21 o 
  -6   2  19     1031.92      937.06     39.98 o 
  -5   2  19     1594.32     1617.02     44.33 o 
  -4   2  19     1333.42     1288.33     33.82 o 
  -3   2  19     4234.34     4041.23     63.58 o 
  -2   2  19     3312.65     3229.57     56.89 o 
  -1   2  19     1094.35     1170.47     37.34 o 
   0   2  19      258.26      227.52     24.11 o 
   1   2  19     1468.82     1496.93     42.34 o 
   2   2  19      817.82      873.90     36.89 o 
   3   2  19      929.04     1006.57     35.90 o 
   4   2  19        7.97       13.66     11.27 o 
   5   2  19       60.63       35.14     23.91 o 
   6   2  19      169.53      253.31     48.48 o 
   7   2  19        6.48      -22.27     33.19 o 
  -7   3  19      423.04      439.49     33.41 o 
  -6   3  19        4.59        9.26     17.36 o 
  -5   3  19        0.78       25.47     17.48 o 
  -4   3  19    17553.24    17327.15    219.00 o 
  -3   3  19     1051.02     1040.30     40.63 o 
  -2   3  19      353.79      392.11     23.23 o 
  -1   3  19      510.14      518.26     25.44 o 
   0   3  19    22232.27    22149.19    283.76 o 
   1   3  19      258.22      295.73     36.33 o 
   2   3  19      283.71      306.18     23.58 o 
   3   3  19     1406.24     1347.87     53.86 o 
   4   3  19    15426.64    15778.29    229.94 o 
   5   3  19       30.40       30.34     22.29 o 
   6   3  19      274.54      338.70     56.34 o 
   7   3  19       55.34      130.37     46.30 o 
  -7   4  19       44.70       63.39     27.44 o 
  -6   4  19     1641.59     1692.12     57.35 o 
  -5   4  19      715.50      733.89     42.56 o 
  -4   4  19     1000.51      982.72     40.25 o 
  -3   4  19        5.31       -3.31     14.93 o 
  -2   4  19     2201.63     2109.48     51.06 o 
  -1   4  19        9.53       16.55     15.91 o 
   0   4  19     1250.65     1187.31     42.93 o 
   1   4  19      531.51      494.47     29.26 o 
   2   4  19       51.22       69.22     17.05 o 
   3   4  19        5.95      -14.26     17.21 o 
   4   4  19        2.49      -16.51     16.51 o 
   5   4  19      124.85      118.80     44.55 o 
   6   4  19       64.57       57.21     41.93 o 
   7   4  19        4.57       -8.30     38.87 o 
  -7   5  19      296.64      343.91     55.10 o 
  -6   5  19     5784.49     6097.76    143.98 o 
  -5   5  19       34.54       45.17     22.73 o 
  -4   5  19      238.24      261.26     26.34 o 
  -3   5  19       12.40       -1.83     15.32 o 
  -2   5  19    12396.31    12116.90    160.38 o 
  -1   5  19     1112.48      974.02     40.95 o 
   0   5  19       32.50       36.63     19.07 o 
   1   5  19     1742.25     1725.95     51.70 o 
   2   5  19    14160.30    14002.17    446.76 o 
   3   5  19     1173.48     1196.61     60.01 o 
   4   5  19      175.05      241.14     33.46 o 
   5   5  19     3249.58     3014.33    119.23 o 
   6   5  19     8555.58     8165.86    310.09 o 
   7   5  19     1293.33     1434.06    112.90 o 
  -6   6  19      316.04      360.33     42.50 o 
  -5   6  19     2996.40     2979.22     98.51 o 
  -4   6  19      686.41      720.59     37.55 o 
  -3   6  19     2173.29     2251.78     59.19 o 
  -2   6  19      144.02      154.73     23.81 o 
  -1   6  19     1688.07     1654.63     73.02 o 
   0   6  19       84.04      106.04     23.88 o 
   1   6  19      865.71      860.87     38.79 o 
   2   6  19      328.09      332.25     36.15 o 
   3   6  19      423.68      490.97     43.62 o 
   4   6  19       12.15       41.66     26.98 o 
   5   6  19       29.56       36.68     31.46 o 
   6   6  19       16.79      -30.14     39.53 o 
  -6   7  19     3375.53     3542.44    107.32 o 
  -5   7  19      329.41      349.40     41.23 o 
  -4   7  19     1328.12     1368.13     56.23 o 
  -3   7  19     1545.22     1620.74     52.10 o 
  -2   7  19     3800.41     3990.59     91.53 o 
  -1   7  19     3334.62     3288.67     92.22 o 
   0   7  19     2475.28     2365.81     72.54 o 
   1   7  19     4226.72     4058.89    101.50 o 
   2   7  19     4285.45     4374.68    117.13 o 
   3   7  19     6857.06     6447.08    162.85 o 
   4   7  19     4474.62     4175.69    109.39 o 
   5   7  19     3815.27     4000.60    248.51 o 
   6   7  19     2327.64     2661.32    161.38 o 
  -5   8  19     1497.96     1587.13     71.52 o 
  -4   8  19      456.92      452.39     43.88 o 
  -3   8  19     1490.20     1520.28     59.52 o 
  -2   8  19      663.94      746.41     52.61 o 
  -1   8  19     1789.21     1786.79     65.75 o 
   0   8  19      638.37      692.66     44.47 o 
   1   8  19      625.94      638.72     43.65 o 
   2   8  19      628.14      648.28     53.36 o 
   3   8  19       14.16       42.82     33.62 o 
   4   8  19       11.47       20.96     30.98 o 
   5   8  19       37.82       78.15     21.59 o 
  -4   9  19     6726.14     7020.71    244.95 o 
  -3   9  19     1325.88     1438.00     77.14 o 
  -2   9  19      533.87      592.48     45.80 o 
  -1   9  19     1452.22     1360.37     72.94 o 
   0   9  19    10382.50    10313.38    350.84 o 
   1   9  19     3697.66     3722.75    132.42 o 
   2   9  19      683.10      610.87     66.03 o 
   3   9  19      987.68     1009.12     58.77 o 
   4   9  19     5336.68     5141.12    161.40 o 
  -3  10  19      334.99      304.50     47.22 o 
  -2  10  19      901.77      875.69     80.78 o 
  -1  10  19      560.59      547.27     53.59 o 
   0  10  19     1434.34     1490.17     78.82 o 
   1  10  19      447.49      425.39     95.21 o 
   2  10  19      522.10      467.48     48.52 o 
   3  10  19      265.17      291.62     54.32 o 
  -1  11  19       12.49      -12.03     40.42 o 
   0  11  19       54.18        1.37     40.23 o 
   1  11  19       85.27      169.98     74.25 o 
  -6   0  20     5265.18     5369.50    128.53 o 
  -4   0  20     4806.93     4816.92    122.36 o 
  -2   0  20     4253.76     3861.50    140.47 o 
   0   0  20    14767.23    14720.75    280.92 o 
   2   0  20     4876.83     4669.38    115.22 o 
   4   0  20    13618.63    14195.55    372.11 o 
   6   0  20       25.35       41.93     30.35 o 
  -7   1  20      608.70      672.55     38.18 o 
  -6   1  20     1274.65     1273.33     45.67 o 
  -5   1  20      851.85      847.20     34.31 o 
  -4   1  20     2053.84     1991.86     42.13 o 
  -3   1  20     1043.96     1012.52     31.11 o 
  -2   1  20       80.25       89.37     16.33 o 
  -1   1  20     1937.42     1904.16     48.60 o 
   0   1  20      787.62      754.15     30.92 o 
   1   1  20      234.12      266.32     20.87 o 
   2   1  20       13.75       21.00     13.35 o 
   3   1  20      168.63      164.52     19.23 o 
   4   1  20       41.37       29.51     16.34 o 
   5   1  20       29.17       29.00     16.83 o 
   6   1  20      186.06      260.06     29.22 o 
   7   1  20        4.78       41.88     23.37 o 
  -7   2  20     1971.19     2043.92     55.80 o 
  -6   2  20     5282.28     5239.45     97.08 o 
  -5   2  20     4774.13     4810.41     88.70 o 
  -4   2  20     1184.61     1198.97     39.36 o 
  -3   2  20     7062.97     6795.77    103.33 o 
  -2   2  20     9102.91     8981.49    126.29 o 
  -1   2  20     9288.58     9013.05    135.92 o 
   0   2  20      667.40      691.73     30.24 o 
   1   2  20    16520.15    16180.00    215.12 o 
   2   2  20    14424.03    14174.52    190.46 o 
   3   2  20    10335.20    10118.95    158.84 o 
   4   2  20      590.91      565.47     31.38 o 
   5   2  20     3560.45     3521.31     67.38 o 
   6   2  20     7987.11     8441.05    195.60 o 
   7   2  20     3151.82     3354.22    158.98 o 
  -7   3  20     4570.92     4569.86    141.47 o 
  -6   3  20      122.86      136.10     24.64 o 
  -5   3  20     4751.76     4882.81    107.13 o 
  -4   3  20       12.52       10.06     17.57 o 
  -3   3  20     6493.30     6329.77     98.98 o 
  -2   3  20      115.78      130.59     19.62 o 
  -1   3  20     8829.11     8571.12    130.69 o 
   0   3  20       62.06       71.56     20.86 o 
   1   3  20     3977.63     3872.63     81.32 o 
   2   3  20       98.51      128.58     28.06 o 
   3   3  20     2457.33     2435.45     59.62 o 
   4   3  20      128.33      146.15     19.34 o 
   5   3  20      171.47      181.23     29.12 o 
   6   3  20       50.09      107.66     44.33 o 
   7   3  20      344.72      318.17     60.93 o 
  -7   4  20      821.11      824.09     60.19 o 
  -6   4  20      748.74      804.03     46.95 o 
  -5   4  20     1508.68     1572.75     58.83 o 
  -4   4  20     6319.01     6132.58    109.56 o 
  -3   4  20     4939.84     5054.07     93.89 o 
  -2   4  20     3265.28     3222.88     69.12 o 
  -1   4  20     8077.33     7850.18    136.34 o 
   0   4  20    10324.66    10125.70    189.32 o 
   1   4  20     9338.71     9138.14    167.22 o 
   2   4  20     2054.16     2122.23     56.83 o 
   3   4  20     5869.35     5854.27    149.86 o 
   4   4  20     2467.10     2422.43     84.60 o 
   5   4  20     6178.40     5915.87    452.91 o 
   6   4  20     2366.61     2560.87    142.38 o 
   7   4  20     3278.70     3352.03    171.20 o 
  -6   5  20      117.11      138.54     33.37 o 
  -5   5  20     4278.63     4458.42    103.07 o 
  -4   5  20      645.65      662.92     44.14 o 
  -3   5  20     2247.02     2201.10     60.81 o 
  -2   5  20       34.61       43.84     16.78 o 
  -1   5  20     2419.90     2397.49     64.38 o 
   0   5  20        0.87       -1.69     24.85 o 
   1   5  20     2556.86     2446.23     63.68 o 
   2   5  20        3.12        3.04     16.12 o 
   3   5  20      897.22      886.76     45.54 o 
   4   5  20        3.91      -13.08     22.05 o 
   5   5  20      847.51      868.25     86.26 o 
   6   5  20      101.11       84.07     47.39 o 
  -6   6  20     2278.54     2548.59    100.85 o 
  -5   6  20      105.92      163.95     34.34 o 
  -4   6  20     4243.40     4186.20     97.03 o 
  -3   6  20       42.88       64.46     21.85 o 
  -2   6  20     2084.37     2102.70     71.21 o 
  -1   6  20      178.18      176.96     29.47 o 
   0   6  20     8151.31     8180.38    160.94 o 
   1   6  20      149.39      158.78     23.21 o 
   2   6  20      659.92      620.99     40.74 o 
   3   6  20      324.35      324.70     40.08 o 
   4   6  20    10060.94     9963.34    272.17 o 
   5   6  20     1124.43     1101.39     73.64 o 
   6   6  20      362.30      328.87     72.50 o 
  -5   7  20       39.29       10.95     27.10 o 
  -4   7  20      924.67      979.94     48.62 o 
  -3   7  20        4.36       16.76     20.52 o 
  -2   7  20     1833.97     1757.47     66.84 o 
  -1   7  20       46.60       77.57     21.02 o 
   0   7  20      165.69      171.31     28.38 o 
   1   7  20      140.50      110.70     36.36 o 
   2   7  20      111.57      106.97     30.96 o 
   3   7  20        0.08       17.64     25.04 o 
   4   7  20      134.00      151.22     27.60 o 
   5   7  20       53.68       57.09     40.22 o 
  -5   8  20     1166.89     1191.09     64.46 o 
  -4   8  20      423.52      449.98    103.02 o 
  -3   8  20     2765.69     2708.89     86.77 o 
  -2   8  20    11613.54    11763.66    220.97 o 
  -1   8  20     2360.74     2577.77     92.29 o 
   0   8  20        1.05      -13.18     21.83 o 
   1   8  20     2129.15     2132.57     64.86 o 
   2   8  20    14720.43    14812.37    411.70 o 
   3   8  20     2368.93     2410.49    116.72 o 
   4   8  20        0.23       24.69     21.52 o 
   5   8  20      732.51      739.04     42.08 o 
  -4   9  20      147.68      257.53     46.26 o 
  -3   9  20     1073.19     1160.40     72.17 o 
  -2   9  20      355.34      347.99     51.82 o 
  -1   9  20      978.10     1000.37     65.14 o 
   0   9  20        2.82       29.59     28.85 o 
   1   9  20      744.17      793.25     76.82 o 
   2   9  20       59.13       31.29     39.19 o 
   3   9  20      475.62      540.01     56.51 o 
   4   9  20       95.34       95.38     30.54 o 
  -2  10  20       16.53       51.92     43.60 o 
  -1  10  20     1416.28     1550.28     81.83 o 
   0  10  20     6935.48     6738.77    180.34 o 
   1  10  20     1241.98     1273.55    142.38 o 
   2  10  20       56.92       86.78     32.29 o 
  -7   0  21     3254.90     3575.23    122.48 o 
  -5   0  21     3174.44     3162.83     91.21 o 
  -3   0  21     5249.28     4838.06    112.14 o 
  -1   0  21     1353.80     1325.63     58.79 o 
   1   0  21     2668.38     2748.10     82.87 o 
   3   0  21      148.80      136.73     31.16 o 
   5   0  21       47.96       35.12     24.48 o 
   7   0  21       60.85      135.39     42.15 o 
  -7   1  21       12.13       50.91     24.55 o 
  -6   1  21     6637.59     6461.89    121.05 o 
  -5   1  21        1.22       16.08     18.03 o 
  -4   1  21      764.31      731.38     31.96 o 
  -3   1  21      657.10      662.22     30.93 o 
  -2   1  21    17184.30    16386.03    224.44 o 
  -1   1  21      391.34      367.62     27.10 o 
   0   1  21       97.29       87.94     17.16 o 
   1   1  21      686.74      666.11     33.49 o 
   2   1  21    17033.72    16613.78    219.94 o 
   3   1  21     2601.11     2498.76     83.47 o 
   4   1  21      228.12      241.51     24.75 o 
   5   1  21      778.95      815.30     49.30 o 
   6   1  21    11492.17    12055.32    232.25 o 
   7   1  21      770.10      916.12     51.06 o 
  -7   2  21     2173.21     2294.08     77.83 o 
  -6   2  21     1177.42     1265.39     48.28 o 
  -5   2  21     1326.97     1273.00     49.50 o 
  -4   2  21     1149.56     1180.80     41.38 o 
  -3   2  21     3276.64     3197.78     65.28 o 
  -2   2  21     2904.86     2827.95     64.24 o 
  -1   2  21     2785.76     2771.60     65.17 o 
   0   2  21      884.00      855.03     34.06 o 
   1   2  21      665.48      707.93     33.15 o 
   2   2  21      612.20      604.48     28.04 o 
   3   2  21      686.42      707.64     42.05 o 
   4   2  21      476.08      483.08     38.04 o 
   5   2  21       52.79       66.15     19.20 o 
   6   2  21       13.75       33.73     22.34 o 
   7   2  21        5.45       25.74     23.06 o 
  -7   3  21      154.68      162.25     32.46 o 
  -6   3  21       73.23       84.18     27.41 o 
  -5   3  21      209.56      217.59     29.80 o 
  -4   3  21    12982.22    12968.61    190.38 o 
  -3   3  21      584.94      556.21     34.99 o 
  -2   3  21      258.48      275.88     27.24 o 
  -1   3  21     1650.75     1551.97     50.23 o 
   0   3  21    28944.94    28799.66    362.75 o 
   1   3  21      946.32      917.27     38.80 o 
   2   3  21     1060.05     1186.17     57.58 o 
   3   3  21     1014.17      984.21     60.05 o 
   4   3  21    22059.29    21976.14    324.69 o 
   5   3  21     1044.58      968.05     52.26 o 
   6   3  21      181.83      230.48     28.20 o 
   7   3  21      618.62      610.79     75.99 o 
  -6   4  21      728.18      750.11     47.41 o 
  -5   4  21      123.07       81.72     25.23 o 
  -4   4  21     1387.43     1452.86     49.80 o 
  -3   4  21       30.89        6.41     20.75 o 
  -2   4  21      543.17      528.57     33.76 o 
  -1   4  21        9.73       19.95     17.50 o 
   0   4  21      694.00      647.19     35.50 o 
   1   4  21       34.81       47.82     17.68 o 
   2   4  21      326.88      375.09     28.04 o 
   3   4  21      388.89      404.46     30.16 o 
   4   4  21       38.80       25.25     17.23 o 
   5   4  21        7.65       29.27     30.88 o 
   6   4  21       57.81       25.11     42.15 o 
  -6   5  21     3836.00     4036.12    114.73 o 
  -5   5  21       25.13       54.58     24.85 o 
  -4   5  21      529.30      543.64     35.12 o 
  -3   5  21       68.45       76.55     22.12 o 
  -2   5  21    13226.18    13137.71    208.04 o 
  -1   5  21       52.47       34.68     21.19 o 
   0   5  21     1167.62     1054.61     61.97 o 
   1   5  21      268.39      303.80     37.52 o 
   2   5  21    15305.64    14826.20    227.04 o 
   3   5  21        2.42       -0.95     16.26 o 
   4   5  21      117.63       83.75     29.04 o 
   5   5  21      594.14      543.31     75.34 o 
   6   5  21     5698.39     5828.39    250.04 o 
  -6   6  21       64.24       46.09     31.84 o 
  -5   6  21     2345.56     2291.48     82.26 o 
  -4   6  21        0.46       -4.37     24.64 o 
  -3   6  21     2923.34     3042.16     90.19 o 
  -2   6  21      146.57      159.58     28.27 o 
  -1   6  21     1464.19     1410.69     51.79 o 
   0   6  21        9.64      -19.50     19.50 o 
   1   6  21     1013.11     1004.17     44.24 o 
   2   6  21       28.99       -3.03     17.15 o 
   3   6  21       82.42      123.91     37.39 o 
   4   6  21      109.33      116.17     32.47 o 
   5   6  21       40.84      -36.25     36.25 o 
   6   6  21        7.81       24.24     49.13 o 
  -5   7  21      521.78      589.34     60.33 o 
  -4   7  21     1515.88     1505.49     68.61 o 
  -3   7  21      192.44      178.13     32.86 o 
  -2   7  21     5355.41     5512.88    129.77 o 
  -1   7  21     1581.49     1559.27     69.89 o 
   0   7  21     1426.34     1393.51     59.72 o 
   1   7  21     2621.43     2585.55     71.06 o 
   2   7  21     7813.61     7763.17    189.44 o 
   3   7  21     1338.38     1278.05     95.77 o 
   4   7  21     1124.59     1110.73     54.71 o 
   5   7  21     2170.79     2422.36    113.09 o 
  -4   8  21      233.05      130.88     54.48 o 
  -3   8  21     2576.30     2552.25     90.65 o 
  -2   8  21      385.11      376.69     39.97 o 
  -1   8  21     2244.17     2330.65     78.86 o 
   0   8  21      920.64     1004.89     72.97 o 
   1   8  21     1318.87     1448.61     62.82 o 
   2   8  21      268.38      388.13     66.16 o 
   3   8  21      793.14      805.37    120.32 o 
   4   8  21      127.77      133.87     29.29 o 
  -3   9  21     1519.89     1607.58     82.65 o 
  -2   9  21        1.69      -24.47     24.47 o 
  -1   9  21     1782.13     1771.74     84.90 o 
   0   9  21    11473.94    11368.84    257.74 o 
   1   9  21     3055.04     2947.06     91.95 o 
   2   9  21       47.35       53.01     32.34 o 
   3   9  21     2729.43     2427.16     90.85 o 
  -2  10  21      105.47       99.34     49.74 o 
  -1  10  21      911.27      941.33     68.37 o 
   0  10  21      566.60      527.76     56.22 o 
   1  10  21      573.85      624.84     71.83 o 
   2  10  21       11.49       15.87     29.80 o 
  -6   0  22      661.38      735.48     62.32 o 
  -4   0  22     7847.64     7411.01    224.27 o 
  -2   0  22     2538.00     2402.57    128.27 o 
   0   0  22     7659.44     7991.40    177.03 o 
   2   0  22      447.36      414.37     35.46 o 
   4   0  22     5396.55     5542.63    164.28 o 
   6   0  22     1869.55     1952.74    118.90 o 
  -7   1  22      301.33      404.85     59.66 o 
  -6   1  22     1360.90     1404.25     69.30 o 
  -5   1  22     1118.91     1098.35     48.64 o 
  -4   1  22      715.52      707.39     43.04 o 
  -3   1  22      831.69      800.68     42.48 o 
  -2   1  22      818.20      807.49     35.87 o 
  -1   1  22      212.71      177.43     21.28 o 
   0   1  22      770.85      717.19     33.33 o 
   1   1  22      803.95      850.14     33.68 o 
   2   1  22        4.51        8.34     13.83 o 
   3   1  22      458.49      471.89     29.05 o 
   4   1  22      484.30      441.54     31.73 o 
   5   1  22      297.67      282.29     27.44 o 
   6   1  22      261.01      268.30     30.64 o 
   7   1  22       11.68       60.40     28.04 o 
  -7   2  22        4.29       26.13     25.45 o 
  -6   2  22     4483.92     4558.82    114.12 o 
  -5   2  22      578.71      647.37     49.08 o 
  -4   2  22      476.36      473.32     49.39 o 
  -3   2  22     1174.17     1158.39     43.60 o 
  -2   2  22     8573.99     8468.59    134.04 o 
  -1   2  22     6552.40     6374.79    141.37 o 
   0   2  22      197.93      173.35     27.49 o 
   1   2  22     5138.94     5066.85     89.72 o 
   2   2  22     9011.10     9077.30    135.70 o 
   3   2  22     3890.94     3921.50    115.56 o 
   4   2  22      949.65      888.77     61.68 o 
   5   2  22     7582.46     7670.43    147.64 o 
   6   2  22     6868.77     7306.31    182.24 o 
  -6   3  22      185.85      221.75     34.19 o 
  -5   3  22     4156.09     4166.88    113.74 o 
  -4   3  22      319.80      323.78     31.93 o 
  -3   3  22     3553.52     3523.97     83.83 o 
  -2   3  22       19.68       -4.87     24.25 o 
  -1   3  22     4390.20     4360.36     84.52 o 
   0   3  22       47.31       34.65     16.44 o 
   1   3  22     2007.02     2064.99     58.23 o 
   2   3  22       47.40       70.30     18.88 o 
   3   3  22     2491.11     2481.39     63.58 o 
   4   3  22       17.47       58.25     20.05 o 
   5   3  22     1497.02     1560.80     67.15 o 
   6   3  22        1.10        4.91     22.49 o 
  -6   4  22     3048.45     3125.02     89.10 o 
  -5   4  22      228.69      249.64     37.35 o 
  -4   4  22     1567.58     1682.58     60.51 o 
  -3   4  22      609.37      612.93     44.33 o 
  -2   4  22     5271.87     5214.91    135.95 o 
  -1   4  22     2290.80     2163.66     69.14 o 
   0   4  22     4359.88     4181.43     90.98 o 
   1   4  22     3361.95     3303.54     77.60 o 
   2   4  22     6872.80     6789.97    139.42 o 
   3   4  22     4876.16     4783.83    129.88 o 
   4   4  22     2508.34     2569.50     84.26 o 
   5   4  22     3147.75     3229.62     93.25 o 
   6   4  22     1020.30      979.87     53.38 o 
  -6   5  22      558.16      544.64     59.70 o 
  -5   5  22     1065.25     1049.52     79.71 o 
  -4   5  22      192.69      122.40     30.51 o 
  -3   5  22     1176.75     1187.32     57.42 o 
  -2   5  22      508.96      542.41     36.26 o 
  -1   5  22     1301.11     1312.18     60.57 o 
   0   5  22        2.08       21.00     18.27 o 
   1   5  22     1429.39     1466.55     51.56 o 
   2   5  22      136.30      191.19     25.09 o 
   3   5  22      122.46      156.59     23.69 o 
   4   5  22      693.48      615.47     38.58 o 
   5   5  22       99.75      108.31     53.06 o 
   6   5  22      397.43      333.67     70.32 o 
  -5   6  22      373.91      369.43     51.64 o 
  -4   6  22     6565.94     6462.72    172.76 o 
  -3   6  22      734.51      753.66     50.64 o 
  -2   6  22      264.87      281.73     35.29 o 
  -1   6  22      406.86      446.00     34.98 o 
   0   6  22     8170.73     8005.21    146.46 o 
   1   6  22     1597.00     1613.47     76.44 o 
   2   6  22      392.90      424.37     32.80 o 
   3   6  22      842.82      859.43     46.43 o 
   4   6  22     6975.85     6662.59    231.52 o 
   5   6  22      415.47      442.42     76.65 o 
  -5   7  22       15.98       54.49     37.04 o 
  -4   7  22     1909.85     2160.01    116.96 o 
  -3   7  22       37.74       12.50     25.61 o 
  -2   7  22     1972.16     2009.15     74.98 o 
  -1   7  22        0.30       -7.15     22.74 o 
   0   7  22      589.71      564.94     38.60 o 
   1   7  22        2.35      -14.52     18.90 o 
   2   7  22      163.39      158.79     28.87 o 
   3   7  22       56.69       21.24     28.40 o 
   4   7  22      150.25      194.71     46.35 o 
   5   7  22      228.17      211.60     68.79 o 
  -4   8  22      976.55     1079.94     91.64 o 
  -3   8  22      506.15      628.71     65.91 o 
  -2   8  22     5381.17     5549.89    134.62 o 
  -1   8  22     1402.06     1499.94     66.51 o 
   0   8  22      313.32      342.02     39.25 o 
   1   8  22     1240.40     1273.07    109.52 o 
   2   8  22     4965.02     4938.65    124.97 o 
   3   8  22     2272.67     2328.39     97.59 o 
   4   8  22      253.21      276.39     46.62 o 
  -3   9  22      425.76      517.44     56.48 o 
  -2   9  22      279.75      328.44     48.54 o 
  -1   9  22      289.22      250.78     44.46 o 
   0   9  22       27.30      134.29     50.08 o 
   1   9  22      199.03      192.15     37.22 o 
   2   9  22       98.40       95.97     34.58 o 
   3   9  22      176.77      234.04     39.31 o 
   0  10  22     3729.98     3994.14    134.61 o 
  -5   0  23     1200.86     1085.22    238.79 o 
  -3   0  23     5078.28     5190.77    152.19 o 
  -1   0  23     2875.09     3026.79     95.60 o 
   1   0  23      950.08      994.90     52.34 o 
   3   0  23     2323.68     2288.51    239.77 o 
   5   0  23       15.43       29.88     31.45 o 
  -6   1  23     2748.52     2704.77     94.43 o 
  -5   1  23      475.55      533.58     51.88 o 
  -4   1  23     2081.17     1978.87     74.32 o 
  -3   1  23     2531.97     2480.51     59.64 o 
  -2   1  23     5371.66     5338.41     98.84 o 
  -1   1  23     1942.46     1978.97     53.64 o 
   0   1  23     1136.64     1205.11     41.45 o 
   1   1  23     1533.03     1543.26     45.58 o 
   2   1  23    10161.19    10247.16    150.70 o 
   3   1  23     2460.48     2311.86     68.39 o 
   4   1  23      456.80      437.28     33.11 o 
   5   1  23      841.38      855.71     42.86 o 
   6   1  23     5834.00     6312.19    176.06 o 
  -6   2  23      633.46      667.95     48.12 o 
  -5   2  23     1579.98     1588.08    129.00 o 
  -4   2  23     1085.55     1059.34     57.69 o 
  -3   2  23     2063.47     2035.48     69.31 o 
  -2   2  23      219.50      208.74     24.07 o 
  -1   2  23     2060.91     2016.56     54.63 o 
   0   2  23     1128.50     1092.64     39.96 o 
   1   2  23     1101.42     1226.25     41.29 o 
   2   2  23       14.53        9.22     16.30 o 
   3   2  23      929.85      947.47     39.96 o 
   4   2  23       45.02       -5.46     18.30 o 
   5   2  23      341.89      365.48     32.50 o 
   6   2  23       37.60       45.20     50.01 o 
  -6   3  23     3153.42     3186.06    103.18 o 
  -5   3  23       34.72       67.03     32.86 o 
  -4   3  23     3680.42     3621.49    119.96 o 
  -3   3  23       15.86       28.12     23.25 o 
  -2   3  23     1474.59     1559.28     54.80 o 
  -1   3  23       86.78       57.18     18.46 o 
   0   3  23    10882.19    11065.38    164.56 o 
   1   3  23      255.80      246.86     25.89 o 
   2   3  23      500.23      505.67     32.10 o 
   3   3  23      651.51      672.07     35.97 o 
   4   3  23    12354.81    11940.73    212.87 o 
   5   3  23      197.90      177.01     29.29 o 
   6   3  23        3.09       18.00     25.04 o 
  -6   4  23      174.24      177.63     37.24 o 
  -5   4  23      200.79      200.83     35.17 o 
  -4   4  23      405.78      483.07     52.32 o 
  -3   4  23       48.28       94.08     28.13 o 
  -2   4  23      302.17      298.28     29.95 o 
  -1   4  23       46.08      -24.28     24.28 o 
   0   4  23        2.81       46.70     19.20 o 
   1   4  23        4.67        1.19     16.38 o 
   2   4  23        2.91       26.21     17.98 o 
   3   4  23       22.73       21.42     18.09 o 
   4   4  23       49.47       98.77     26.30 o 
   5   4  23       64.47       78.45     24.34 o 
   6   4  23      193.53      162.69     31.71 o 
  -5   5  23     1875.17     2014.19    138.01 o 
  -4   5  23     1308.87     1427.01     78.55 o 
  -3   5  23     1888.21     1840.23     74.64 o 
  -2   5  23     8358.84     8247.70    164.24 o 
  -1   5  23     1333.13     1436.66     68.17 o 
   0   5  23     1016.12      966.41     47.11 o 
   1   5  23     2933.43     2783.44     73.42 o 
   2   5  23     8694.68     9002.98    157.25 o 
   3   5  23     1071.59      992.62     43.90 o 
   4   5  23      297.91      271.83     30.80 o 
   5   5  23      603.57      536.95     46.17 o 
  -5   6  23     2631.84     2713.74    199.81 o 
  -4   6  23        3.19       13.75     31.96 o 
  -3   6  23     1681.49     1589.60     68.60 o 
  -2   6  23       32.10       50.70     25.72 o 
  -1   6  23     2909.17     2801.80     85.97 o 
   0   6  23      369.73      384.38     33.85 o 
   1   6  23     1943.44     1930.30     69.85 o 
   2   6  23       56.51       51.74     20.89 o 
   3   6  23      470.76      386.76     36.50 o 
   4   6  23       84.23      122.69     27.37 o 
   5   6  23      222.51      190.20     63.98 o 
  -4   7  23     4448.73     4598.45    233.99 o 
  -3   7  23      848.90      894.92     55.56 o 
  -2   7  23     1447.39     1346.57     63.87 o 
  -1   7  23      934.86      962.49     64.65 o 
   0   7  23     2412.27     2508.14     86.35 o 
   1   7  23     1685.73     1646.25     59.35 o 
   2   7  23     2066.88     2148.88     75.33 o 
   3   7  23      787.08      710.80     47.02 o 
   4   7  23     1093.89     1140.38     83.63 o 
  -3   8  23     1872.54     1981.02     81.18 o 
  -2   8  23      197.49      168.88     35.34 o 
  -1   8  23     2534.84     2511.61    101.10 o 
   0   8  23      178.11      122.49     31.23 o 
   1   8  23     2480.21     2366.85     82.43 o 
   2   8  23       94.49       83.57     29.87 o 
   3   8  23      788.32      845.25     64.68 o 
  -2   9  23      401.50      554.29     57.91 o 
  -1   9  23      304.33      245.80     45.26 o 
   0   9  23     8748.17     8969.95    222.43 o 
   1   9  23      352.93      356.58     41.68 o 
   2   9  23       14.24       -5.25     26.08 o 
  -6   0  24       40.16       -7.01     49.68 o 
  -4   0  24     8645.18     8060.96    202.36 o 
  -2   0  24       87.70      111.84     30.01 o 
   0   0  24    20862.77    21250.98    398.15 o 
   2   0  24      218.80      231.68     31.80 o 
   4   0  24     6686.49     6762.65    350.16 o 
   6   0  24       34.72       35.79     32.38 o 
  -6   1  24      961.75      904.03     73.91 o 
  -5   1  24      228.64      195.73     32.85 o 
  -4   1  24     1112.31     1152.55     61.26 o 
  -3   1  24      120.45      112.62     22.77 o 
  -2   1  24     1018.76     1019.81     41.96 o 
  -1   1  24      239.64      262.49     25.49 o 
   0   1  24      617.19      588.20     32.15 o 
   1   1  24      284.05      310.70     25.40 o 
   2   1  24      117.22      166.73     20.73 o 
   3   1  24        0.78       -9.90     18.25 o 
   4   1  24      116.36      126.08     24.73 o 
   5   1  24       24.10       24.20     31.65 o 
   6   1  24        5.16       25.90     24.14 o 
  -6   2  24     4400.45     4526.71    173.34 o 
  -5   2  24       59.56       88.86     38.87 o 
  -4   2  24      370.42      371.40     41.60 o 
  -3   2  24       19.22       21.11     19.26 o 
  -2   2  24     9754.29     9635.71    152.44 o 
  -1   2  24       11.76       19.69     17.04 o 
   0   2  24      459.87      469.77     30.16 o 
   1   2  24      213.42      202.88     22.65 o 
   2   2  24    10170.64    10068.01    167.44 o 
   3   2  24     1610.80     1661.79     59.46 o 
   4   2  24      650.08      696.51     40.78 o 
   5   2  24     1442.72     1512.42     62.98 o 
   6   2  24     6405.65     6667.57    177.75 o 
  -6   3  24        0.42       31.88     35.99 o 
  -5   3  24     1938.89     1807.28     89.79 o 
  -4   3  24       27.26       42.04     30.95 o 
  -3   3  24     1492.02     1445.96     62.88 o 
  -2   3  24      208.75      213.35     29.48 o 
  -1   3  24      804.27      858.56     58.16 o 
   0   3  24       39.00       43.05     19.49 o 
   1   3  24     2729.01     2652.47     69.79 o 
   2   3  24       50.05       37.84     19.53 o 
   3   3  24      180.56      205.84     25.79 o 
   4   3  24       99.65      104.58     24.52 o 
   5   3  24      161.39      166.37     49.20 o 
   6   3  24        2.56       -4.02     54.37 o 
  -5   4  24       14.46      -20.39     30.20 o 
  -4   4  24      674.62      764.06     64.23 o 
  -3   4  24      114.21      122.76     33.79 o 
  -2   4  24    11103.57    10829.25    183.50 o 
  -1   4  24       64.71       66.45     22.79 o 
   0   4  24      233.59      252.54     28.43 o 
   1   4  24      581.04      642.15     65.85 o 
   2   4  24     8927.62     8790.55    154.23 o 
   3   4  24      560.76      497.48     34.43 o 
   4   4  24      803.96      832.71     51.29 o 
   5   4  24     1053.81     1088.72     90.93 o 
  -5   5  24     1364.40     1545.79    166.29 o 
  -4   5  24      593.97      515.86     54.70 o 
  -3   5  24     1629.35     1686.02     70.96 o 
  -2   5  24     2494.15     2467.29    100.52 o 
  -1   5  24     1450.14     1465.04     56.67 o 
   0   5  24      155.96      159.02     26.39 o 
   1   5  24      336.42      321.18     31.39 o 
   2   5  24      161.11      210.40     26.85 o 
   3   5  24      508.04      509.08     34.92 o 
   4   5  24      262.19      268.75     36.55 o 
   5   5  24       99.14       64.01     30.90 o 
  -4   6  24     7644.79     7939.91    205.37 o 
  -3   6  24      859.97      826.10     53.92 o 
  -2   6  24      267.59      293.26     38.18 o 
  -1   6  24     2056.42     2049.09     90.90 o 
   0   6  24    11919.59    11553.02    196.79 o 
   1   6  24     2176.66     2143.24     84.04 o 
   2   6  24       58.73       29.89     21.23 o 
   3   6  24      587.27      598.63     43.51 o 
   4   6  24     9774.67     9633.21    188.25 o 
  -4   7  24      961.45      922.28     89.55 o 
  -3   7  24       60.91       67.36     30.73 o 
  -2   7  24      348.96      382.62     42.97 o 
  -1   7  24      132.61      117.08     35.86 o 
   0   7  24     1003.03     1015.00     50.91 o 
   1   7  24        1.22        0.89     20.98 o 
   2   7  24      456.18      435.76     41.52 o 
   3   7  24       38.85      118.31     28.65 o 
   4   7  24       48.11       74.84     30.63 o 
  -3   8  24       28.34        6.11     28.29 o 
  -2   8  24     2961.16     2913.12     95.60 o 
  -1   8  24       16.19       46.13     32.32 o 
   0   8  24     2341.08     2247.75     82.87 o 
   1   8  24       25.81       21.50     27.05 o 
   2   8  24     4461.50     4293.57    115.50 o 
   3   8  24      151.92      129.06     31.69 o 
  -1   9  24      374.45      502.35     57.90 o 
   0   9  24       35.69       10.97     34.58 o 
  -5   0  25     2471.86     2531.32    106.82 o 
  -3   0  25     3807.18     3862.19    139.84 o 
  -1   0  25     5783.29     5469.56    143.85 o 
   1   0  25     1594.27     1685.80     72.15 o 
   3   0  25     3052.17     2872.64    115.85 o 
   5   0  25     1348.37     1277.95     78.84 o 
  -6   1  25      968.12      947.33     72.23 o 
  -5   1  25      901.18      813.75     57.74 o 
  -4   1  25     2184.39     2087.91     72.53 o 
  -3   1  25     1517.67     1434.95     67.94 o 
  -2   1  25     3628.29     3640.22     80.35 o 
  -1   1  25     4745.44     4668.13     92.12 o 
   0   1  25     4337.84     4346.36     86.31 o 
   1   1  25     4642.45     4877.29     91.82 o 
   2   1  25     3403.94     3605.50     83.14 o 
   3   1  25     5218.90     5055.82    116.10 o 
   4   1  25     1574.79     1634.14     60.75 o 
   5   1  25     3634.78     3606.64     93.98 o 
   6   1  25     1874.19     2068.77    157.63 o 
  -5   2  25      691.76      727.30     64.53 o 
  -4   2  25      232.15      216.87     46.55 o 
  -3   2  25     1689.32     1745.77     57.47 o 
  -2   2  25       95.25      114.14     22.03 o 
  -1   2  25     1130.44     1114.25     44.13 o 
   0   2  25       16.23        2.29     16.40 o 
   1   2  25     1494.28     1559.72     48.58 o 
   2   2  25       48.86       47.43     19.41 o 
   3   2  25      800.74      833.14     64.84 o 
   4   2  25      409.61      370.44     34.12 o 
   5   2  25      241.95      255.88     31.06 o 
  -5   3  25       81.63       84.07     36.50 o 
  -4   3  25     2331.66     2443.50    101.08 o 
  -3   3  25      184.20      187.92     32.55 o 
  -2   3  25     2838.05     2796.96     77.34 o 
  -1   3  25        0.15       17.42     19.72 o 
   0   3  25     2168.06     2273.50     67.02 o 
   1   3  25       46.77       72.54     21.76 o 
   2   3  25     2006.36     1964.12     73.08 o 
   3   3  25      353.58      405.76     32.25 o 
   4   3  25     3284.89     3329.72     90.15 o 
   5   3  25        4.82      -22.65     22.65 o 
  -5   4  25      632.31      617.50    106.46 o 
  -4   4  25      263.98      205.84     42.93 o 
  -3   4  25      225.08      238.54     36.48 o 
  -2   4  25      381.25      456.10     40.92 o 
  -1   4  25      796.32      825.04     64.44 o 
   0   4  25        3.27       38.29     20.00 o 
   1   4  25      713.47      733.77     40.97 o 
   2   4  25       75.79       49.29     20.48 o 
   3   4  25       94.18      114.56     24.51 o 
   4   4  25       25.71      -22.80     22.80 o 
   5   4  25      420.86      433.32     43.00 o 
  -5   5  25      881.05      890.37     71.48 o 
  -4   5  25     1177.09     1162.03    137.29 o 
  -3   5  25     1433.09     1391.41     88.21 o 
  -2   5  25     3560.03     3626.92    104.18 o 
  -1   5  25     3922.25     3781.83     99.95 o 
   0   5  25      560.15      506.75     38.01 o 
   1   5  25     4490.73     4455.47    101.09 o 
   2   5  25     4110.28     3900.52    136.61 o 
   3   5  25     2984.36     3076.63    108.09 o 
   4   5  25      856.94      862.43     55.63 o 
  -4   6  25       66.01       19.24     35.85 o 
  -3   6  25     1649.45     1789.20     84.08 o 
  -2   6  25      118.89       89.30     44.92 o 
  -1   6  25     2393.07     2506.21     76.35 o 
   0   6  25       61.33       87.90     25.02 o 
   1   6  25     2067.28     1988.10     83.49 o 
   2   6  25       29.25       21.84     21.64 o 
   3   6  25     1427.04     1457.04     70.04 o 
   4   6  25        0.17       17.85     28.35 o 
  -3   7  25     1113.45     1112.96     63.54 o 
  -2   7  25      389.12      375.04     43.07 o 
  -1   7  25     1452.58     1429.18     68.50 o 
   0   7  25     4017.42     4249.31    103.23 o 
   1   7  25     1988.83     1938.19     67.45 o 
   2   7  25      692.49      704.68     68.05 o 
   3   7  25     3599.06     3705.19    104.55 o 
  -2   8  25      273.12      244.44     41.99 o 
  -1   8  25      939.52      992.93     71.78 o 
   0   8  25      203.12      203.46     55.00 o 
   1   8  25      936.75     1062.60     60.82 o 
   2   8  25       60.93       70.78     30.51 o 
  -4   0  26     6263.02     6230.37    259.43 o 
  -2   0  26      487.07      483.65     57.23 o 
   0   0  26     9616.74     9480.69    212.03 o 
   2   0  26      149.09      177.84    119.89 o 
   4   0  26    11911.16    12062.59    313.65 o 
  -5   1  26      326.82      312.31     38.56 o 
  -4   1  26      768.56      708.26     54.48 o 
  -3   1  26      590.41      627.20     41.26 o 
  -2   1  26        6.78       34.33     19.43 o 
  -1   1  26      568.05      589.28     35.35 o 
   0   1  26      999.02      916.29     43.82 o 
   1   1  26       29.58       44.49     18.13 o 
   2   1  26      212.57      196.79     26.67 o 
   3   1  26      104.06       99.84     30.45 o 
   4   1  26       64.60       38.15     29.94 o 
   5   1  26       10.59       42.50     23.63 o 
  -5   2  26       95.87       77.99     38.17 o 
  -4   2  26     1111.30     1136.01     75.08 o 
  -3   2  26      171.24      126.48     27.48 o 
  -2   2  26     4835.96     5016.39    142.71 o 
  -1   2  26      502.11      522.56     34.23 o 
   0   2  26      312.64      320.77     28.40 o 
   1   2  26     1353.25     1352.47     46.84 o 
   2   2  26     7392.45     7337.14    172.05 o 
   3   2  26      361.11      460.48     38.28 o 
   4   2  26      580.09      606.45     41.90 o 
   5   2  26      334.56      355.43     39.25 o 
  -5   3  26     1755.26     1817.07    111.34 o 
  -4   3  26       50.56       46.98     34.09 o 
  -3   3  26     3699.26     4033.25    101.64 o 
  -2   3  26        3.06       -7.68     20.62 o 
  -1   3  26     3121.00     3162.95     91.46 o 
   0   3  26       99.03       57.04     23.30 o 
   1   3  26     1093.55     1146.41     49.90 o 
   2   3  26      164.24      189.81     27.05 o 
   3   3  26      672.69      636.71     43.19 o 
   4   3  26       37.36       67.72     24.98 o 
   5   3  26       58.22       70.10     52.96 o 
  -4   4  26     1349.50     1380.36     83.03 o 
  -3   4  26      561.31      499.20     46.93 o 
  -2   4  26     4676.40     4670.10    135.68 o 
  -1   4  26      366.18      331.11     34.24 o 
   0   4  26     1304.99     1288.24     91.09 o 
   1   4  26      764.75      685.10     41.31 o 
   2   4  26     5774.30     5783.41    118.14 o 
   3   4  26      793.05      835.49     43.78 o 
   4   4  26       92.03       63.25     38.84 o 
  -4   5  26      587.48      569.41     60.82 o 
  -3   5  26     1276.15     1352.27     89.07 o 
  -2   5  26      188.99      158.11     52.45 o 
  -1   5  26     1791.92     1922.99    105.93 o 
   0   5  26      449.45      485.05     38.74 o 
   1   5  26     2403.64     2393.30     72.19 o 
   2   5  26      372.77      314.36     32.42 o 
   3   5  26      564.49      653.58     46.05 o 
   4   5  26      295.85      257.26     39.02 o 
  -3   6  26      107.16      157.25     37.27 o 
  -2   6  26      114.96       89.85     34.41 o 
  -1   6  26      481.08      513.25     41.65 o 
   0   6  26     8938.40     8789.30    164.99 o 
   1   6  26      954.04      972.53     50.35 o 
   2   6  26       10.45       24.77     25.21 o 
   3   6  26      959.84      974.80     55.14 o 
  -2   7  26      782.89      798.95     65.47 o 
  -1   7  26        0.11       36.54     30.38 o 
   0   7  26       17.65      -15.91     22.56 o 
   1   7  26      132.19      141.34     32.41 o 
   2   7  26       43.96       52.55     28.84 o 
  -5   0  27     2444.43     2433.10    132.23 o 
  -3   0  27     3072.02     3028.95    109.26 o 
  -1   0  27     1909.04     2039.70    125.93 o 
   1   0  27     4233.12     4145.99    121.29 o 
   3   0  27     1208.30     1151.55    115.74 o 
   5   0  27      720.27      692.97     65.08 o 
  -5   1  27        1.14      -12.66     26.15 o 
  -4   1  27     1110.87     1137.96     65.48 o 
  -3   1  27      418.72      432.44     39.58 o 
  -2   1  27     4483.71     4352.95     99.74 o 
  -1   1  27     1173.66     1196.80     47.57 o 
   0   1  27     1320.52     1293.23     47.87 o 
   1   1  27     1565.57     1531.53     50.48 o 
   2   1  27     4622.63     4469.02     98.63 o 
   3   1  27     4716.46     4747.66    135.85 o 
   4   1  27     1904.71     1937.85     74.83 o 
   5   1  27     3266.50     3120.75    115.21 o 
  -5   2  27      579.14      498.66     60.34 o 
  -4   2  27      279.71      277.35     42.62 o 
  -3   2  27     1778.59     1757.37     73.13 o 
  -2   2  27     1435.28     1469.08     62.50 o 
  -1   2  27     1170.87     1152.15     46.91 o 
   0   2  27       42.90       60.54     20.20 o 
   1   2  27      362.38      313.45     29.14 o 
   2   2  27       15.49       56.33     22.13 o 
   3   2  27      844.17      903.94     50.19 o 
   4   2  27       12.57       14.04     22.44 o 
  -4   3  27     5526.12     5620.64    184.13 o 
  -3   3  27      105.75      112.51     32.43 o 
  -2   3  27       75.75      105.28     27.00 o 
  -1   3  27      319.89      298.75     43.06 o 
   0   3  27     8693.06     8684.14    181.26 o 
   1   3  27      277.86      296.79     32.21 o 
   2   3  27      269.14      330.58     45.51 o 
   3   3  27      185.34      161.01     33.32 o 
   4   3  27     4213.75     4206.70    109.13 o 
  -4   4  27      735.25      758.33     68.42 o 
  -3   4  27      106.77      110.31     36.29 o 
  -2   4  27      552.20      515.51     47.48 o 
  -1   4  27      148.71      135.02     28.77 o 
   0   4  27      732.28      727.49     44.12 o 
   1   4  27      765.09      706.88     49.53 o 
   2   4  27      223.10      239.46     41.81 o 
   3   4  27      126.42      103.26     28.48 o 
   4   4  27        8.59       -1.11     25.83 o 
  -3   5  27        1.85       28.75     28.39 o 
  -2   5  27     3933.70     3823.91    112.79 o 
  -1   5  27       42.59       28.46     24.29 o 
   0   5  27     2033.67     2048.68     69.12 o 
   1   5  27      467.29      497.03     39.52 o 
   2   5  27     4674.35     4688.25    106.98 o 
   3   5  27     1045.56     1086.37     56.89 o 
  -3   6  27     1742.97     1846.93     81.11 o 
  -2   6  27      190.58      205.76     38.29 o 
  -1   6  27     1195.45     1200.53     65.52 o 
   0   6  27       79.42       73.17     26.59 o 
   1   6  27     1341.87     1322.38     57.40 o 
   2   6  27      260.60      333.41     39.34 o 
  -1   7  27     2274.65     2426.09     90.72 o 
   0   7  27      993.99      875.07     51.05 o 
   1   7  27     3256.37     3311.73    103.44 o 
  -4   0  28     1197.25     1161.85     96.97 o 
  -2   0  28     2508.85     2561.04     99.59 o 
   0   0  28     4090.24     4114.53    234.95 o 
   2   0  28      429.11      453.90     58.38 o 
   4   0  28     3974.02     3852.07    177.65 o 
  -4   1  28      464.93      510.97     51.55 o 
  -3   1  28      543.14      521.67     42.71 o 
  -2   1  28      315.15      267.30     39.60 o 
  -1   1  28      717.16      711.65     40.34 o 
   0   1  28      315.62      315.69     30.10 o 
   1   1  28      969.59     1012.24     43.73 o 
   2   1  28       37.54       24.30     25.06 o 
   3   1  28      208.03      328.41     63.76 o 
   4   1  28        1.54      -21.11     24.53 o 
  -4   2  28     1229.68     1157.02    126.86 o 
  -3   2  28     2104.87     2005.64     91.60 o 
  -2   2  28     2080.79     2075.44     77.35 o 
  -1   2  28     3305.33     3325.71     91.05 o 
   0   2  28     1106.53     1098.39     46.56 o 
   1   2  28     3292.35     3413.69     86.97 o 
   2   2  28     3244.86     3179.74     87.13 o 
   3   2  28     2713.88     2629.80     84.25 o 
   4   2  28      669.73      707.20     47.60 o 
  -4   3  28       34.47       47.07     33.36 o 
  -3   3  28     3460.82     3461.36    153.60 o 
  -2   3  28       34.82       32.31     24.08 o 
  -1   3  28     4319.84     4267.75    136.13 o 
   0   3  28       91.59      124.36     35.78 o 
   1   3  28     2490.59     2487.66     74.39 o 
   2   3  28        7.80       -3.88     20.57 o 
   3   3  28     2383.72     2370.58     80.36 o 
   4   3  28       26.40       47.55     29.04 o 
  -3   4  28     1842.21     1863.32    105.64 o 
  -2   4  28     1027.70     1055.64     62.03 o 
  -1   4  28     3632.72     3560.48     93.98 o 
   0   4  28     3475.20     3441.45     91.18 o 
   1   4  28     4167.92     4327.85    102.90 o 
   2   4  28     1662.32     1717.08     79.64 o 
   3   4  28     4107.13     4164.95    162.04 o 
  -3   5  28     2299.65     2400.22    177.03 o 
  -2   5  28      257.35      281.35     42.36 o 
  -1   5  28     2201.32     2210.49    115.99 o 
   0   5  28       30.98       11.06     30.09 o 
   1   5  28     1782.26     1760.67     74.72 o 
   2   5  28       62.41       92.52     26.84 o 
   3   5  28      550.90      497.96     50.58 o 
  -1   6  28       22.63       23.77     33.14 o 
   0   6  28     2723.85     2757.49     83.62 o 
   1   6  28      252.69      313.29     36.25 o 
  -3   0  29     3581.53     3933.29    168.60 o 
  -1   0  29     1948.13     1859.65     85.99 o 
   1   0  29      516.35      474.89     57.73 o 
   3   0  29      454.14      439.81     59.27 o 
  -4   1  29     1246.75     1257.16     72.93 o 
  -3   1  29      306.01      421.03     47.35 o 
  -2   1  29     3798.36     3752.01    109.89 o 
  -1   1  29      395.48      403.50     34.39 o 
   0   1  29      537.95      578.12     43.67 o 
   1   1  29     1103.47     1176.23     52.68 o 
   2   1  29     3747.82     3819.09    120.34 o 
   3   1  29     1912.19     2041.65     75.44 o 
  -3   2  29     1176.89     1188.91     59.50 o 
  -2   2  29      748.40      775.55     44.49 o 
  -1   2  29     1133.12     1224.46     50.87 o 
   0   2  29     1615.46     1618.19     64.67 o 
   1   2  29      566.23      544.10     40.15 o 
   2   2  29      906.63      907.99     53.68 o 
   3   2  29      347.11      371.75     39.24 o 
  -3   3  29       40.80       36.31     32.02 o 
  -2   3  29       82.36       67.63     30.51 o 
  -1   3  29      340.77      276.23     34.09 o 
   0   3  29     9995.20     9917.38    211.74 o 
   1   3  29      160.52       91.52     32.74 o 
   2   3  29      100.19       85.86     25.68 o 
   3   3  29      240.66      260.86     36.66 o 
  -2   4  29     1319.09     1391.09     81.68 o 
  -1   4  29       14.35       18.39     24.04 o 
   0   4  29      860.22      898.95     56.23 o 
   1   4  29        0.34        8.64     23.63 o 
   2   4  29      814.92      831.86     47.93 o 
  -1   5  29      188.51      182.62     35.84 o 
   0   5  29      646.76      635.27     45.52 o 
   1   5  29       49.63       41.54     26.35 o 
  -2   0  30     1109.68     1022.79     70.38 o 
   0   0  30     4000.43     4040.57    127.43 o 
   2   0  30     1189.69     1262.40     88.18 o 
  -3   1  30      622.35      624.66     55.15 o 
  -2   1  30      745.11      725.89     44.21 o 
  -1   1  30      540.66      558.77     39.63 o 
   0   1  30      516.95      573.45     38.81 o 
   1   1  30      599.03      590.27     46.19 o 
   2   1  30      252.35      263.53     37.02 o 
   3   1  30      251.67      272.72     37.30 o 
  -2   2  30     1662.87     1781.78     62.63 o 
  -1   2  30     1761.46     1681.39     65.89 o 
   0   2  30     1784.14     1841.75     61.11 o 
   1   2  30     2929.43     2983.78     84.44 o 
   2   2  30     2771.41     2889.99    100.77 o 
  -2   3  30       26.40       -9.32     27.83 o 
  -1   3  30     2564.69     2491.53     79.19 o 
   0   3  30      267.52      286.83     35.46 o 
   1   3  30     3060.58     2879.82    100.96 o 
   2   3  30       69.01       58.39     28.85 o 
  -1   4  30     3808.92     3874.39    102.07 o 
   0   4  30     2682.68     2726.55     99.69 o 
   1   4  30     4615.68     4471.20    108.53 o 
  -1   0  31     2338.19     2506.13    131.50 o 
   1   0  31      346.28      407.02     70.53 o 
  -2   1  31      773.81      793.07     54.79 o 
  -1   1  31     2629.23     2516.72     79.29 o 
   0   1  31     2547.20     2479.62     71.36 o 
   1   1  31     1814.17     1887.55     77.01 o 
   2   1  31     2250.97     2453.60     87.02 o 
  -1   2  31     1006.42     1081.24     51.21 o 
   0   2  31      892.41      853.44     50.80 o 
   1   2  31      594.38      637.79     45.40 o 
   0   3  31     3542.99     3771.40    115.73 o 
                                                 
